# Supplementary material for: 2-(4-Methyl­benzo­yl)benzoic acid monohydrate
Source: Acta Crystallogr Sect E Struct Rep Online. 2008 Apr 23;64(Pt 5):o894. doi: 10.1107/S1600536808010581 (PMC2961241; doi:10.1107/S1600536808010581)
Supplement: Supplementary file 1 [file e-64-0o894-sup1.cif]

##############################################################################
###                                                                        ###
###        Electronic paper (Acta Crystallographica Section E)             ###
###                                                                        ###
##############################################################################
#                                                                            #
# This CIF contains the data in a paper accepted for publication in Acta     #
# Crystallographica Section E. It conforms to the requirements of Notes      #
# for Authors for Section E, and has been peer reviewed under the auspices   #
# of the IUCr Commission on Journals.                                        #
#                                                                            #
# Full details of the Crystallographic Information File format               #
# are given in the paper "The Crystallographic Information File (CIF):       #
# a New Standard Archive File for Crystallography" by S. R. Hall, F. H.      #
# Allen and I. D. Brown [Acta Cryst. (1991), A47, 655-685].                  #
#                                                                            #
# The current version of the core CIF dictionary is obtainable from          #
# ftp://ftp.iucr.org/pub/cif_core.dic. The current version number is 2.4.    #
#                                                                            #
# Software is freely available for graphical display of the structure(s) in  #
# this CIF.  For information consult the CIF home page http://www.iucr.org/  #
# cif/home.html                                                              #
#                                                                            #
# This file may be used for bona fide research purposes within the           #
# scientific community so long as proper attribution is given to the journal # 
# article from which it was obtained.                                        #
#                                                                            #
##############################################################################
                                             
data_I
_audit_creation_method     SHELXL-97
_chemical_name_systematic
;
2-(4-Methylbenzoyl)benzoic acid monohydrate
;
_chemical_name_common     ?
_chemical_formula_moiety     'C15 H12 O3, H2 O'
_chemical_formula_sum     'C15 H14 O4'
_chemical_formula_iupac     'C15 H12 O3, H2 O'
_chemical_formula_weight     258.26
_chemical_melting_point     ?
_symmetry_cell_setting     triclinic
_symmetry_space_group_name_H-M     'P -1'
_symmetry_space_group_name_Hall     '-P 1'
loop_
    _symmetry_equiv_pos_as_xyz
    'x, y, z'
    '-x, -y, -z'
_cell_length_a     7.5410(15)
_cell_length_b     8.7480(17)
_cell_length_c     10.728(2)
_cell_angle_alpha     79.96(3)
_cell_angle_beta     77.83(3)
_cell_angle_gamma     85.63(3)
_cell_volume     680.6(2)
_cell_formula_units_Z     2
_cell_measurement_reflns_used     25
_cell_measurement_theta_min     10
_cell_measurement_theta_max     13
_cell_measurement_temperature     294(2)
_cell_measurement_pressure     ?
_exptl_crystal_description     block
_exptl_crystal_colour     colorless
_exptl_crystal_size_max     0.30
_exptl_crystal_size_mid     0.20
_exptl_crystal_size_min     0.20
_exptl_crystal_density_diffrn     1.260
_exptl_crystal_density_meas     ?
_exptl_crystal_density_method     'not measured'
_exptl_crystal_F_000     272
_exptl_absorpt_coefficient_mu     0.091
_exptl_absorpt_correction_type     psi-scan
_exptl_absorpt_process_details     '(North <i>et al.</i>,  1968)'
_exptl_absorpt_correction_T_min     0.9731
_exptl_absorpt_correction_T_max     0.9819
_exptl_special_details
;
;
_diffrn_ambient_temperature     294(2)
_diffrn_radiation_type     MoK\a
_diffrn_radiation_wavelength     0.71073
_diffrn_radiation_source     'fine-focus sealed tube'
_diffrn_radiation_monochromator     graphite
_diffrn_measurement_device_type     'Enraf--Nonius CAD-4'
_diffrn_measurement_method     '\w/2\q'
_diffrn_detector_area_resol_mean     ?
_diffrn_reflns_number     2638
_diffrn_reflns_av_R_equivalents     0.0521
_diffrn_reflns_av_sigmaI/netI     0.0374
_diffrn_reflns_theta_min     1.97
_diffrn_reflns_theta_max     25.17
_diffrn_reflns_theta_full     25.17
_diffrn_measured_fraction_theta_max     1.000
_diffrn_measured_fraction_theta_full     1.000
_diffrn_reflns_limit_h_min     -8
_diffrn_reflns_limit_h_max     9
_diffrn_reflns_limit_k_min     -10
_diffrn_reflns_limit_k_max     10
_diffrn_reflns_limit_l_min     0
_diffrn_reflns_limit_l_max     12
_diffrn_standards_number     3
_diffrn_standards_interval_count     ?
_diffrn_standards_interval_time     120
_diffrn_standards_decay_%     0
_refine_special_details
;
 Refinement of F^2^ against ALL reflections.  The weighted R-factor wR and
 goodness of fit S are based on F^2^, conventional R-factors R are based
 on F, with F set to zero for negative F^2^. The threshold expression of
 F^2^ > 2sigma(F^2^) is used only for calculating R-factors(gt) etc. and is
 not relevant to the choice of reflections for refinement.  R-factors based
 on F^2^ are statistically about twice as large as those based on F, and R-
 factors based on ALL data will be even larger.
;
_reflns_number_total     2435
_reflns_number_gt     1840
_reflns_threshold_expression     I>2\s(I)
_refine_ls_structure_factor_coef     Fsqd
_refine_ls_matrix_type     full
_refine_ls_R_factor_all     0.0887
_refine_ls_R_factor_gt     0.0606
_refine_ls_wR_factor_gt     0.1454
_refine_ls_wR_factor_ref     0.1932
_refine_ls_goodness_of_fit_ref     1.012
_refine_ls_restrained_S_all     1.012
_refine_ls_number_reflns     2435
_refine_ls_number_parameters     172
_refine_ls_number_restraints     ?
_refine_ls_hydrogen_treatment     constr
_refine_ls_weighting_scheme     calc
_refine_ls_weighting_details
                 'calc w=1/[\s^2^(Fo^2^)+(0.07P)^2^+P] where P=(Fo^2^+2Fc^2^)/3'
_atom_sites_solution_hydrogens     geom
_atom_sites_solution_primary     direct
_atom_sites_solution_secondary     difmap
_refine_ls_shift/su_max     0.000
_refine_ls_shift/su_mean     0.000
_refine_diff_density_max     0.391
_refine_diff_density_min     -0.341
_refine_ls_extinction_method     none
_refine_ls_extinction_coef     ?
loop_
    _atom_type_symbol
    _atom_type_description
    _atom_type_scat_dispersion_real
    _atom_type_scat_dispersion_imag
    _atom_type_scat_source
    'C' 'C' 0.0033 0.0016
                         'International Tables Vol C Tables 4.2.6.8 and 6.1.1.4'
    'H' 'H' 0.0000 0.0000
                         'International Tables Vol C Tables 4.2.6.8 and 6.1.1.4'
    'O' 'O' 0.0106 0.0060
                         'International Tables Vol C Tables 4.2.6.8 and 6.1.1.4'
_computing_data_collection     'CAD-4 Software (Enraf--Nonius, 1985)'
_computing_cell_refinement     'CAD-4 Software (Enraf--Nonius, 1985)'
_computing_data_reduction     'XCAD4 (Harms & Wocadlo, 1995)'
_computing_structure_solution     'SHELXS97 (Sheldrick, 2008)'
_computing_structure_refinement     'SHELXL97 (Sheldrick, 2008)'
_computing_molecular_graphics     'SHELXTL (Sheldrick, 2008)'
_computing_publication_material     'SHELXTL (Sheldrick, 2008)'
loop_
    _atom_site_type_symbol
    _atom_site_label
    _atom_site_fract_x
    _atom_site_fract_y
    _atom_site_fract_z
    _atom_site_U_iso_or_equiv
    _atom_site_adp_type
    _atom_site_calc_flag
    _atom_site_refinement_flags
    _atom_site_occupancy
    _atom_site_disorder_assembly
    _atom_site_disorder_group
    O O1 0.3154(3) 0.5779(3) 0.2474(3) 0.0606(7) Uani d . 1 . .
    O O2 0.3457(3) 0.2365(3) 0.1235(2) 0.0536(6) Uani d . 1 . .
    O O3 0.1304(3) 0.0831(3) 0.1112(3) 0.0741(9) Uani d . 1 . .
    H H3B 0.2170 0.0218 0.0961 0.111 Uiso calc R 1 . .
    O OW 0.3621(4) -0.1469(3) 0.0679(3) 0.0649(7) Uani d . 1 . .
    H HWA 0.4748 -0.1368 0.0625 0.078 Uiso d R 1 . .
    H HWB 0.3245 -0.2325 0.0583 0.078 Uiso d R 1 . .
    C C1 0.3654(8) 0.0097(5) 0.7145(4) 0.0894(15) Uani d . 1 . .
    H H1A 0.2658 -0.0581 0.7457 0.134 Uiso calc R 1 . .
    H H1B 0.3792 0.0646 0.7818 0.134 Uiso calc R 1 . .
    H H1C 0.4749 -0.0505 0.6892 0.134 Uiso calc R 1 . .
    C C2 0.3286(5) 0.1244(4) 0.6000(3) 0.0556(9) Uani d . 1 . .
    C C3 0.4516(5) 0.2367(4) 0.5386(3) 0.0552(9) Uani d . 1 . .
    H H3A 0.5592 0.2396 0.5672 0.066 Uiso calc R 1 . .
    C C4 0.4163(4) 0.3448(4) 0.4351(3) 0.0483(8) Uani d . 1 . .
    H H4A 0.5005 0.4194 0.3948 0.058 Uiso calc R 1 . .
    C C5 0.2585(4) 0.3428(3) 0.3915(3) 0.0426(7) Uani d . 1 . .
    C C6 0.1346(5) 0.2306(4) 0.4517(3) 0.0531(8) Uani d . 1 . .
    H H6A 0.0271 0.2276 0.4229 0.064 Uiso calc R 1 . .
    C C7 0.1713(6) 0.1227(4) 0.5550(3) 0.0599(10) Uani d . 1 . .
    H H7A 0.0876 0.0475 0.5947 0.072 Uiso calc R 1 . .
    C C8 0.2224(4) 0.4632(3) 0.2816(3) 0.0431(7) Uani d . 1 . .
    C C9 0.0626(4) 0.4530(3) 0.2224(3) 0.0412(7) Uani d . 1 . .
    C C10 -0.0716(4) 0.5713(4) 0.2360(3) 0.0491(8) Uani d . 1 . .
    H H10A -0.0566 0.6524 0.2780 0.059 Uiso calc R 1 . .
    C C11 -0.2265(4) 0.5683(4) 0.1873(3) 0.0537(9) Uani d . 1 . .
    H H11A -0.3156 0.6474 0.1970 0.064 Uiso calc R 1 . .
    C C12 -0.2500(4) 0.4501(4) 0.1250(3) 0.0539(9) Uani d . 1 . .
    H H12A -0.3550 0.4489 0.0928 0.065 Uiso calc R 1 . .
    C C13 -0.1169(4) 0.3311(4) 0.1096(3) 0.0471(8) Uani d . 1 . .
    H H13A -0.1338 0.2506 0.0675 0.056 Uiso calc R 1 . .
    C C14 0.0391(4) 0.3326(3) 0.1566(3) 0.0410(7) Uani d . 1 . .
    C C15 0.1881(4) 0.2129(3) 0.1288(3) 0.0438(7) Uani d . 1 . .
loop_
    _atom_site_aniso_label
    _atom_site_aniso_U_11
    _atom_site_aniso_U_22
    _atom_site_aniso_U_33
    _atom_site_aniso_U_12
    _atom_site_aniso_U_13
    _atom_site_aniso_U_23
    O1 0.0532(14) 0.0482(14) 0.0769(17) -0.0065(11) -0.0189(12) 0.0089(12)
    O2 0.0396(13) 0.0515(14) 0.0682(15) 0.0127(10) -0.0078(11) -0.0156(11)
    O3 0.0535(15) 0.0465(14) 0.124(2) 0.0084(11) -0.0124(15) -0.0292(15)
    OW 0.0646(16) 0.0387(13) 0.0809(18) 0.0083(11) 0.0040(13) -0.0081(12)
    C1 0.128(4) 0.062(3) 0.071(3) 0.016(3) -0.027(3) 0.009(2)
    C2 0.077(3) 0.0425(18) 0.0462(19) 0.0114(17) -0.0147(17) -0.0077(15)
    C3 0.059(2) 0.062(2) 0.0473(19) 0.0106(17) -0.0213(16) -0.0103(16)
    C4 0.0482(19) 0.0444(18) 0.0505(18) 0.0008(14) -0.0093(15) -0.0050(14)
    C5 0.0420(17) 0.0380(16) 0.0456(17) 0.0032(13) -0.0067(13) -0.0059(13)
    C6 0.058(2) 0.0505(19) 0.0506(19) -0.0074(16) -0.0137(16) -0.0015(15)
    C7 0.082(3) 0.0445(19) 0.051(2) -0.0144(18) -0.0119(18) 0.0037(15)
    C8 0.0378(16) 0.0369(16) 0.0499(18) 0.0034(13) -0.0020(13) -0.0049(13)
    C9 0.0350(16) 0.0399(16) 0.0415(16) 0.0079(12) -0.0010(12) 0.0007(13)
    C10 0.0444(18) 0.0440(18) 0.0552(19) 0.0105(14) -0.0036(15) -0.0114(15)
    C11 0.0408(18) 0.056(2) 0.058(2) 0.0182(15) -0.0038(15) -0.0090(16)
    C12 0.0344(17) 0.065(2) 0.057(2) 0.0076(15) -0.0078(15) -0.0010(17)
    C13 0.0420(18) 0.0439(17) 0.0506(18) -0.0004(14) -0.0039(14) -0.0022(14)
    C14 0.0338(16) 0.0361(16) 0.0465(17) 0.0058(12) -0.0004(13) -0.0012(13)
    C15 0.0453(19) 0.0362(16) 0.0479(18) 0.0055(13) -0.0072(14) -0.0068(13)
_geom_special_details
;
All e.s.d.'s (except the e.s.d. in the dihedral angle between two l.s.
planes)
are estimated using the full covariance matrix. The cell e.s.d.'s are taken
into account individually in the estimation of e.s.d.'s in distances, angles
and torsion angles; correlations between e.s.d.'s in cell parameters are
only
used when they are defined by crystal symmetry. An approximate (isotropic)
treatment of cell e.s.d.'s is used for estimating e.s.d.'s involving l.s.
planes.
;
loop_
    _geom_bond_atom_site_label_1
    _geom_bond_atom_site_label_2
    _geom_bond_site_symmetry_2
    _geom_bond_distance
    _geom_bond_publ_flag
    O1 C8 . 1.227(4) ?
    O2 C15 . 1.209(4) ?
    O3 C15 . 1.303(4) ?
    O3 H3B . 0.8200 ?
    OW HWA . 0.8501 ?
    OW HWB . 0.8500 ?
    C1 C2 . 1.505(5) ?
    C1 H1A . 0.9600 ?
    C1 H1B . 0.9600 ?
    C1 H1C . 0.9600 ?
    C2 C7 . 1.374(5) ?
    C2 C3 . 1.384(5) ?
    C3 C4 . 1.386(5) ?
    C3 H3A . 0.9300 ?
    C4 C5 . 1.370(4) ?
    C4 H4A . 0.9300 ?
    C5 C6 . 1.385(4) ?
    C5 C8 . 1.494(4) ?
    C6 C7 . 1.386(5) ?
    C6 H6A . 0.9300 ?
    C7 H7A . 0.9300 ?
    C8 C9 . 1.491(4) ?
    C9 C10 . 1.396(4) ?
    C9 C14 . 1.407(4) ?
    C10 C11 . 1.380(5) ?
    C10 H10A . 0.9300 ?
    C11 C12 . 1.366(5) ?
    C11 H11A . 0.9300 ?
    C12 C13 . 1.396(5) ?
    C12 H12A . 0.9300 ?
    C13 C14 . 1.376(4) ?
    C13 H13A . 0.9300 ?
    C14 C15 . 1.495(4) ?
loop_
    _geom_angle_atom_site_label_1
    _geom_angle_atom_site_label_2
    _geom_angle_atom_site_label_3
    _geom_angle_site_symmetry_1
    _geom_angle_site_symmetry_3
    _geom_angle
    _geom_angle_publ_flag
    C15 O3 H3B . . 109.5 ?
    HWA OW HWB . . 120.0 ?
    C2 C1 H1A . . 109.5 ?
    C2 C1 H1B . . 109.5 ?
    H1A C1 H1B . . 109.5 ?
    C2 C1 H1C . . 109.5 ?
    H1A C1 H1C . . 109.5 ?
    H1B C1 H1C . . 109.5 ?
    C7 C2 C3 . . 118.2(3) ?
    C7 C2 C1 . . 121.2(4) ?
    C3 C2 C1 . . 120.6(4) ?
    C2 C3 C4 . . 120.8(3) ?
    C2 C3 H3A . . 119.6 ?
    C4 C3 H3A . . 119.6 ?
    C5 C4 C3 . . 120.6(3) ?
    C5 C4 H4A . . 119.7 ?
    C3 C4 H4A . . 119.7 ?
    C4 C5 C6 . . 119.2(3) ?
    C4 C5 C8 . . 119.3(3) ?
    C6 C5 C8 . . 121.5(3) ?
    C5 C6 C7 . . 119.8(3) ?
    C5 C6 H6A . . 120.1 ?
    C7 C6 H6A . . 120.1 ?
    C2 C7 C6 . . 121.5(3) ?
    C2 C7 H7A . . 119.3 ?
    C6 C7 H7A . . 119.3 ?
    O1 C8 C9 . . 119.6(3) ?
    O1 C8 C5 . . 119.7(3) ?
    C9 C8 C5 . . 120.4(3) ?
    C10 C9 C14 . . 119.1(3) ?
    C10 C9 C8 . . 116.5(3) ?
    C14 C9 C8 . . 124.4(3) ?
    C11 C10 C9 . . 120.2(3) ?
    C11 C10 H10A . . 119.9 ?
    C9 C10 H10A . . 119.9 ?
    C12 C11 C10 . . 120.5(3) ?
    C12 C11 H11A . . 119.8 ?
    C10 C11 H11A . . 119.8 ?
    C11 C12 C13 . . 120.2(3) ?
    C11 C12 H12A . . 119.9 ?
    C13 C12 H12A . . 119.9 ?
    C14 C13 C12 . . 120.2(3) ?
    C14 C13 H13A . . 119.9 ?
    C12 C13 H13A . . 119.9 ?
    C13 C14 C9 . . 119.7(3) ?
    C13 C14 C15 . . 119.7(3) ?
    C9 C14 C15 . . 120.4(3) ?
    O2 C15 O3 . . 124.3(3) ?
    O2 C15 C14 . . 122.5(3) ?
    O3 C15 C14 . . 113.3(3) ?
loop_
    _geom_torsion_atom_site_label_1
    _geom_torsion_atom_site_label_2
    _geom_torsion_atom_site_label_3
    _geom_torsion_atom_site_label_4
    _geom_torsion_site_symmetry_1
    _geom_torsion_site_symmetry_2
    _geom_torsion_site_symmetry_3
    _geom_torsion_site_symmetry_4
    _geom_torsion
    _geom_torsion_publ_flag
    C7 C2 C3 C4 . . . . 0.3(5) ?
    C1 C2 C3 C4 . . . . -178.5(3) ?
    C2 C3 C4 C5 . . . . 0.1(5) ?
    C3 C4 C5 C6 . . . . -0.4(5) ?
    C3 C4 C5 C8 . . . . 178.6(3) ?
    C4 C5 C6 C7 . . . . 0.3(5) ?
    C8 C5 C6 C7 . . . . -178.7(3) ?
    C3 C2 C7 C6 . . . . -0.5(5) ?
    C1 C2 C7 C6 . . . . 178.3(4) ?
    C5 C6 C7 C2 . . . . 0.2(5) ?
    C4 C5 C8 O1 . . . . -13.4(4) ?
    C6 C5 C8 O1 . . . . 165.5(3) ?
    C4 C5 C8 C9 . . . . 172.9(3) ?
    C6 C5 C8 C9 . . . . -8.1(4) ?
    O1 C8 C9 C10 . . . . -58.8(4) ?
    C5 C8 C9 C10 . . . . 114.9(3) ?
    O1 C8 C9 C14 . . . . 122.1(3) ?
    C5 C8 C9 C14 . . . . -64.3(4) ?
    C14 C9 C10 C11 . . . . 1.1(5) ?
    C8 C9 C10 C11 . . . . -178.1(3) ?
    C9 C10 C11 C12 . . . . -0.2(5) ?
    C10 C11 C12 C13 . . . . -0.2(5) ?
    C11 C12 C13 C14 . . . . -0.3(5) ?
    C12 C13 C14 C9 . . . . 1.2(4) ?
    C12 C13 C14 C15 . . . . -174.3(3) ?
    C10 C9 C14 C13 . . . . -1.6(4) ?
    C8 C9 C14 C13 . . . . 177.6(3) ?
    C10 C9 C14 C15 . . . . 173.9(3) ?
    C8 C9 C14 C15 . . . . -7.0(4) ?
    C13 C14 C15 O2 . . . . 152.2(3) ?
    C9 C14 C15 O2 . . . . -23.2(5) ?
    C13 C14 C15 O3 . . . . -27.6(4) ?
    C9 C14 C15 O3 . . . . 156.9(3) ?
loop_
    _geom_hbond_atom_site_label_D
    _geom_hbond_atom_site_label_H
    _geom_hbond_atom_site_label_A
    _geom_hbond_site_symmetry_A
    _geom_hbond_distance_DH
    _geom_hbond_distance_HA
    _geom_hbond_distance_DA
    _geom_hbond_angle_DHA
    _geom_hbond_publ_flag
    OW HWA O2 2_655 0.85 2.42 2.842(4) 111.00 yes
    OW HWB O1 1_545 0.85 2.38 2.803(4) 111.00 yes
    O3 H3B OW . 0.82 1.80 2.601(4) 165.00 yes
data_global
_journal_date_recd_electronic     2008-03-31
_journal_date_accepted     2008-04-17
_journal_name_full     'Acta Crystallographica, Section E'
_journal_year     2008
_journal_volume     64
_journal_issue      5
_journal_page_first     o894
_journal_page_last     o894
_journal_paper_category     QO
_journal_coeditor_code     HK2446
_publ_contact_author_name     'Hong-Jun Zhu'
_publ_contact_author_address
;
'Hong-Jun Zhu'
Department of Applied Chemistry
College of Science
Nanjing University of Technology
Nanjing 210009
P.R. China
;
_publ_contact_author_email     zhuhj@njut.edu.cn
_publ_contact_author_fax     ?
_publ_contact_author_phone     ?
_publ_section_title
;
2-(4-Methylbenzoyl)benzoic acid monohydrate
;
loop_
    _publ_author_name
    _publ_author_address
    'Guang-Liang Song'
;
Department of Applied Chemistry,
College of Science,
Nanjing University of Technology,
Nanjing 210009
People's Republic of China
;
    'Shui-Ping Deng'
;
Department of Applied Chemistry,
College of Science,
Nanjing University of Technology,
Nanjing 210009
People's Republic of China
;
    'Shan Liu'
;
Department of Applied Chemistry,
College of Science,
Nanjing University of Technology,
Nanjing 210009
People's Republic of China
;
    'Hong-Jun Zhu'
;
Department of Applied Chemistry,
College of Science,
Nanjing University of Technology,
Nanjing 210009
People's Republic of China
;
