# Supplementary material for: 2-(4-Methyl­benzo­yl)benzoic acid monohydrate
Source: Acta Crystallogr Sect E Struct Rep Online. 2008 Apr 23;64(Pt 5):o894. doi: 10.1107/S1600536808010581 (PMC2961241; doi:10.1107/S1600536808010581)
Supplement: Supplementary file 2 [file e-64-0o894-Isup2.hkl]

# 
# h,k,l, Fc-squared, Fo-squared, sigma(Fo-squared) and status flag 
# 
data_I
_shelx_title ' S in P-1' 
_shelx_refln_list_code          4 
_shelx_F_calc_maximum       78.95 
_exptl_crystal_F_000       272.00 
_reflns_d_resolution_high  0.8355 
 
loop_ 
 _symmetry_equiv_pos_as_xyz 
 'x, y, z' 
 '-x, -y, -z' 
 
_cell_length_a     7.5410 
_cell_length_b     8.7480 
_cell_length_c    10.7280 
_cell_angle_alpha  79.960 
_cell_angle_beta   77.830 
_cell_angle_gamma  85.630 
 
_shelx_F_squared_multiplier     1.000 
 
loop_ 
 _refln_index_h 
 _refln_index_k 
 _refln_index_l 
 _refln_F_squared_calc 
 _refln_F_squared_meas 
 _refln_F_squared_sigma 
 _refln_observed_status 
   1   0   0       59.16       60.00      0.87 o 
   2   0   0     1020.82      935.42     20.21 o 
   3   0   0       86.29       95.68      1.88 o 
   4   0   0      207.05      203.17      3.21 o 
   5   0   0       10.03        6.75      0.83 o 
   6   0   0        1.35        1.88      0.88 o 
   7   0   0       25.09       19.99      1.86 o 
   8   0   0        0.03        1.12      1.12 o 
  -8   1   0        4.59        3.14      1.53 o 
  -7   1   0       84.05       92.73      3.68 o 
  -6   1   0      253.53      262.88      5.22 o 
  -5   1   0       33.67       37.99      1.87 o 
  -4   1   0      811.02      860.74      6.75 o 
  -3   1   0        4.96        4.21      0.50 o 
  -2   1   0      433.94      467.26      3.47 o 
  -1   1   0      682.30      664.79     13.49 o 
   0   1   0      827.99      826.91     28.34 o 
   1   1   0     5036.75     5151.17     44.57 o 
   2   1   0       50.98       61.26      1.28 o 
   3   1   0      292.14      274.35      3.25 o 
   4   1   0      290.87      308.36      4.04 o 
   5   1   0        4.69        2.50      0.73 o 
   6   1   0       71.01       70.78      2.68 o 
   7   1   0        0.02        0.49      1.12 o 
   8   1   0        0.66        1.68      1.14 o 
  -8   2   0        0.18        0.67      1.12 o 
  -7   2   0        4.13        2.00      1.16 o 
  -6   2   0      408.90      392.81      6.39 o 
  -5   2   0      378.88      393.59      5.32 o 
  -4   2   0       71.99       84.45      2.21 o 
  -3   2   0        9.25       14.79      0.83 o 
  -2   2   0        0.09        0.06      0.33 o 
  -1   2   0      517.38      564.57      3.57 o 
   0   2   0        0.09        1.19      0.16 o 
   1   2   0        0.24        0.23      0.18 o 
   2   2   0      743.71      749.02      4.66 o 
   3   2   0       61.41       75.24      1.77 o 
   4   2   0      145.96      157.31      3.00 o 
   5   2   0      227.18      223.28      4.08 o 
   6   2   0       21.36       26.36      1.69 o 
   7   2   0       31.82       35.60      2.35 o 
   8   2   0        0.17        2.15      1.10 o 
  -8   3   0        2.75        1.74      1.48 o 
  -7   3   0        6.49        3.59      1.52 o 
  -6   3   0        1.92        0.45      0.94 o 
  -5   3   0       25.11       20.99      1.56 o 
  -4   3   0        0.10        0.16      0.67 o 
  -3   3   0       45.81       46.67      1.54 o 
  -2   3   0     2062.65     2046.71     37.59 o 
  -1   3   0        8.52       15.57      0.71 o 
   0   3   0      165.42      148.30      1.88 o 
   1   3   0       17.23       19.29      0.77 o 
   2   3   0      209.10      208.39      2.60 o 
   3   3   0       12.31       11.85      0.80 o 
   4   3   0       14.77       13.58      1.03 o 
   5   3   0       78.01       79.77      2.54 o 
   6   3   0       59.83       60.05      2.61 o 
   7   3   0       73.40       70.81      3.13 o 
   8   3   0        1.58        3.56      1.22 o 
  -7   4   0       13.03       12.51      1.68 o 
  -6   4   0       12.55       11.51      1.54 o 
  -5   4   0        0.42        2.65      0.81 o 
  -4   4   0       46.83       53.49      2.03 o 
  -3   4   0       29.45       38.42      1.56 o 
  -2   4   0      277.14      276.75      3.60 o 
  -1   4   0        2.73        4.81      0.56 o 
   0   4   0       39.72       38.48      5.29 o 
   1   4   0       61.65       66.43      1.58 o 
   2   4   0      429.35      404.83      3.95 o 
   3   4   0        5.56        4.29      0.62 o 
   4   4   0        7.79        7.38      0.86 o 
   5   4   0       12.35       10.73      1.00 o 
   6   4   0       13.43       18.22      1.53 o 
   7   4   0        4.79        6.98      1.43 o 
   8   4   0       16.78       17.51      1.76 o 
  -7   5   0        7.98       12.70      1.78 o 
  -6   5   0       18.67       17.20      1.66 o 
  -5   5   0       15.60       12.66      1.52 o 
  -4   5   0        0.59        0.23      0.77 o 
  -3   5   0      257.24      245.88      4.15 o 
  -2   5   0       25.11       26.24      1.29 o 
  -1   5   0        1.60        2.05      0.50 o 
   0   5   0       12.20       13.57      0.61 o 
   1   5   0      269.57      266.71      3.58 o 
   2   5   0      122.17      124.65      2.55 o 
   3   5   0       40.89       55.56      1.76 o 
   4   5   0        3.62        5.77      0.76 o 
   5   5   0       21.31       17.90      1.43 o 
   6   5   0        0.22        0.78      0.72 o 
   7   5   0        0.40        0.20      0.92 o 
  -6   6   0       19.48       18.92      1.94 o 
  -5   6   0        0.27        0.41      1.16 o 
  -4   6   0        1.50        0.25      0.89 o 
  -3   6   0       29.13       32.71      1.75 o 
  -2   6   0       16.02       17.03      1.30 o 
  -1   6   0        1.25        1.17      0.58 o 
   0   6   0       45.15       46.39      1.41 o 
   1   6   0       33.24       29.98      1.47 o 
   2   6   0      120.08      126.28      2.83 o 
   3   6   0        3.25        3.80      0.67 o 
   4   6   0       12.33       11.57      1.09 o 
   5   6   0       49.70       50.07      2.25 o 
   6   6   0        1.42        1.26      0.98 o 
   7   6   0        2.68        1.94      1.21 o 
  -6   7   0       15.11       10.39      1.89 o 
  -5   7   0       42.68       38.23      2.65 o 
  -4   7   0        4.27        2.75      1.12 o 
  -3   7   0       38.98       36.62      1.98 o 
  -2   7   0        3.92        5.74      1.04 o 
  -1   7   0       42.89       40.76      1.83 o 
   0   7   0        2.81        3.63      0.61 o 
   1   7   0        0.49        1.63      0.64 o 
   2   7   0        5.33        6.11      0.93 o 
   3   7   0       90.93       84.90      2.67 o 
   4   7   0        0.57        1.19      0.78 o 
   5   7   0       62.56       55.94      2.52 o 
   6   7   0       10.27       12.14      1.53 o 
  -5   8   0        0.53        1.62      1.34 o 
  -4   8   0       16.67       11.62      1.76 o 
  -3   8   0        0.18        0.67      0.98 o 
  -2   8   0        0.67        0.18      0.94 o 
  -1   8   0      369.51      356.34      5.74 o 
   0   8   0        2.86        2.59      0.75 o 
   1   8   0       15.80       13.71      1.28 o 
   2   8   0        2.39        0.78      0.78 o 
   3   8   0        3.10        3.15      0.92 o 
   4   8   0       11.71       10.85      1.33 o 
   5   8   0        2.95        5.17      1.04 o 
  -3   9   0        1.11        0.21      1.07 o 
  -2   9   0       34.61       36.87      2.34 o 
  -1   9   0       35.14       37.45      2.21 o 
   0   9   0      245.60      239.26      3.64 o 
   1   9   0        0.27        0.99      0.90 o 
   2   9   0        0.58        2.47      0.93 o 
   3   9   0        0.14        1.59      0.72 o 
   4   9   0        0.37        0.56      0.77 o 
  -1  10   0       10.03        9.36      1.44 o 
   0  10   0       41.13       39.59      4.09 o 
   1  10   0        3.60        1.51      1.22 o 
   2  10   0        0.16        0.10      0.90 o 
  -1 -10   1        2.43        2.97      1.36 o 
   0 -10   1        5.44        8.83      1.46 o 
   1 -10   1        0.05        1.71      1.25 o 
  -4  -9   1        2.72        4.30      1.31 o 
  -3  -9   1        8.71       14.28      1.75 o 
  -2  -9   1        0.00        0.53      0.83 o 
  -1  -9   1       79.21       74.85      3.35 o 
   0  -9   1        1.68        0.34      1.07 o 
   1  -9   1        4.26        8.52      1.44 o 
   2  -9   1        4.66        8.37      1.70 o 
   3  -9   1        0.04        1.15      1.15 o 
  -5  -8   1        2.00        0.58      0.99 o 
  -4  -8   1        2.16        0.64      1.10 o 
  -3  -8   1        6.55        5.68      1.15 o 
  -2  -8   1       14.05       13.46      1.40 o 
  -1  -8   1       57.97       55.58      2.64 o 
   0  -8   1      431.84      469.78     15.09 o 
   1  -8   1       18.47       15.16      1.91 o 
   2  -8   1       11.86        0.30      1.07 o 
   3  -8   1        2.14        2.97      1.22 o 
   4  -8   1        1.07        2.15      1.27 o 
   5  -8   1        8.32        6.15      1.91 o 
  -6  -7   1       43.76       51.13      2.78 o 
  -5  -7   1        0.23        0.95      0.99 o 
  -4  -7   1       56.73       64.01      2.73 o 
  -3  -7   1        1.13        0.34      0.78 o 
  -2  -7   1       39.66       37.11      1.95 o 
  -1  -7   1       21.35       21.32      1.44 o 
   0  -7   1       91.31       88.67      2.04 o 
   1  -7   1       10.68       12.53      1.31 o 
   2  -7   1       33.37       34.64      2.03 o 
   3  -7   1        7.52        7.75      1.21 o 
   4  -7   1       16.30       14.60      1.63 o 
   5  -7   1       15.66       12.53      1.79 o 
   6  -7   1       19.31       20.32      2.20 o 
  -7  -6   1        1.09        2.45      1.15 o 
  -6  -6   1       37.71       40.14      2.40 o 
  -5  -6   1       84.72       93.48      3.49 o 
  -4  -6   1       43.10       38.86      2.17 o 
  -3  -6   1        1.17        0.87      0.70 o 
  -2  -6   1       53.08       55.80      2.06 o 
  -1  -6   1      141.94      138.47      3.06 o 
   0  -6   1        4.47        3.67      0.51 o 
   1  -6   1       92.53       97.04      2.68 o 
   2  -6   1        5.82        5.86      0.94 o 
   3  -6   1        0.30        0.46      0.72 o 
   4  -6   1        1.32        0.89      0.92 o 
   5  -6   1      204.64      196.95      4.91 o 
   6  -6   1       10.72       12.41      1.77 o 
  -7  -5   1        1.35        0.88      1.22 o 
  -6  -5   1        0.35        1.26      1.01 o 
  -5  -5   1       22.68       21.24      1.78 o 
  -4  -5   1        0.68        0.73      0.69 o 
  -3  -5   1       34.74       31.64      1.62 o 
  -2  -5   1       78.97       76.33      2.16 o 
  -1  -5   1      222.10      206.92      3.26 o 
   0  -5   1       14.00       12.14      0.64 o 
   1  -5   1       61.04       65.84      1.97 o 
   2  -5   1      211.00      209.86      3.69 o 
   3  -5   1       80.69       77.68      2.48 o 
   4  -5   1        0.57        0.00      0.81 o 
   5  -5   1        9.87       11.41      1.38 o 
   6  -5   1       65.73       58.88      2.91 o 
   7  -5   1       74.42       64.34      3.44 o 
  -8  -4   1       13.34       13.44      1.97 o 
  -7  -4   1        3.30        3.65      1.40 o 
  -6  -4   1        7.70       11.61      1.52 o 
  -5  -4   1       10.38       12.16      1.24 o 
  -4  -4   1        5.87        5.70      0.88 o 
  -3  -4   1       17.25       20.60      1.20 o 
  -2  -4   1        8.48       13.57      0.94 o 
  -1  -4   1        4.09        4.18      0.52 o 
   0  -4   1      197.72      177.26      1.88 o 
   1  -4   1        5.60        6.03      0.62 o 
   2  -4   1      294.19      295.74      3.86 o 
   3  -4   1      153.91      153.24      3.07 o 
   4  -4   1        3.65        1.29      0.70 o 
   5  -4   1        4.47        2.89      0.86 o 
   6  -4   1        6.50       10.52      1.38 o 
   7  -4   1        0.12        0.91      0.99 o 
   8  -4   1        7.11        7.09      1.66 o 
  -8  -3   1       13.22       15.61      2.24 o 
  -7  -3   1       17.07       16.81      1.87 o 
  -6  -3   1        5.02        3.82      1.28 o 
  -5  -3   1        2.98        2.48      0.92 o 
  -4  -3   1       48.50       49.91      1.90 o 
  -3  -3   1     1063.99     1068.58      7.27 o 
  -2  -3   1        0.12        1.24      0.40 o 
  -1  -3   1      644.94      648.68      4.59 o 
   0  -3   1      828.16      776.53      4.20 o 
   1  -3   1      568.22      540.22      4.18 o 
   2  -3   1     1141.37     1197.69      6.83 o 
   3  -3   1       42.10       34.34      1.33 o 
   4  -3   1        0.26        0.11      0.48 o 
   5  -3   1       47.66       43.13      1.97 o 
   6  -3   1       57.80       57.14      2.51 o 
   7  -3   1       12.13       13.21      1.63 o 
   8  -3   1        0.15        0.77      1.34 o 
  -8  -2   1        1.81        1.58      1.58 o 
  -7  -2   1       83.49       85.76      3.80 o 
  -6  -2   1        0.39        1.21      1.21 o 
  -5  -2   1       66.82       63.82      2.39 o 
  -4  -2   1       48.77       47.88      1.81 o 
  -3  -2   1      143.38      131.39      2.48 o 
  -2  -2   1        0.09        0.15      0.30 o 
  -1  -2   1      120.80      128.17      1.77 o 
   0  -2   1        1.99        1.56      0.19 o 
   1  -2   1      414.09      417.31      3.18 o 
   2  -2   1       12.68       12.59      0.62 o 
   3  -2   1      334.82      321.30      3.56 o 
   4  -2   1        8.26       12.13      0.89 o 
   5  -2   1       13.05       13.15      1.13 o 
   6  -2   1       15.16       15.52      1.42 o 
   7  -2   1        1.08        1.08      1.08 o 
   8  -2   1        0.33        1.29      1.29 o 
  -8  -1   1        3.15        2.86      1.77 o 
  -7  -1   1       45.10       56.91      3.26 o 
  -6  -1   1       62.71       70.79      2.98 o 
  -5  -1   1        7.15       11.76      1.17 o 
  -4  -1   1      343.93      421.47      4.97 o 
  -3  -1   1        3.86        5.19      0.56 o 
  -2  -1   1      328.71      347.15      3.21 o 
  -1  -1   1      443.76      432.00      2.86 o 
   0  -1   1      310.26      310.38      1.48 o 
   1  -1   1       65.43       58.41      0.97 o 
   2  -1   1      142.67      136.92      1.79 o 
   3  -1   1      355.92      361.15      3.52 o 
   4  -1   1       31.82       46.13      1.53 o 
   5  -1   1        6.29        6.21      0.85 o 
   6  -1   1       73.04       65.36      2.49 o 
   7  -1   1      111.18      106.00      3.51 o 
   8  -1   1        6.49        4.53      1.28 o 
  -8   0   1       12.86       14.03      1.92 o 
  -7   0   1        0.08        0.36      1.34 o 
  -6   0   1       36.26       39.51      2.35 o 
  -5   0   1       27.67       30.41      1.68 o 
  -4   0   1        8.47       14.01      0.98 o 
  -3   0   1      182.00      198.63      2.97 o 
  -2   0   1      171.64      208.17      2.47 o 
  -1   0   1     1583.79     1742.53     24.23 o 
   0   0   1      124.41      134.72      4.74 o 
   1   0   1        2.73        0.51      0.13 o 
   2   0   1       98.57       80.67      1.34 o 
   3   0   1      110.85      104.56      1.88 o 
   4   0   1      253.11      254.33      3.47 o 
   5   0   1        9.01        5.48      0.83 o 
   6   0   1        0.29        1.41      0.73 o 
   7   0   1      130.34      118.84      3.71 o 
   8   0   1        1.14        0.58      1.12 o 
  -8   1   1        6.28        6.82      1.61 o 
  -7   1   1        0.01        1.26      1.44 o 
  -6   1   1       17.12       17.61      1.77 o 
  -5   1   1       10.89       13.29      1.27 o 
  -4   1   1       31.39       21.21      1.26 o 
  -3   1   1       10.34        9.74      0.77 o 
  -2   1   1     1024.02      973.39      5.33 o 
  -1   1   1     4306.99     4581.88     43.10 o 
   0   1   1      894.06      872.78     20.10 o 
   1   1   1       62.03       61.60      0.99 o 
   2   1   1      627.59      652.55      4.09 o 
   3   1   1      182.65      177.62      2.51 o 
   4   1   1        3.75        4.81      0.65 o 
   5   1   1        2.63        4.55      0.71 o 
   6   1   1        9.83       10.80      1.22 o 
   7   1   1        3.68        3.11      1.23 o 
   8   1   1        0.35        0.92      1.04 o 
  -8   2   1       14.84       14.99      2.02 o 
  -7   2   1        0.36        0.45      0.82 o 
  -6   2   1      349.19      321.83      6.01 o 
  -5   2   1       43.30       38.80      1.98 o 
  -4   2   1        7.31       10.07      0.94 o 
  -3   2   1       91.84      102.32      2.12 o 
  -2   2   1     1091.00     1094.73      5.90 o 
  -1   2   1      376.37      364.35      2.95 o 
   0   2   1      351.96      299.22    201.20 o 
   1   2   1      166.38      205.22      2.13 o 
   2   2   1      145.13      166.93      2.18 o 
   3   2   1       57.85       57.24      1.52 o 
   4   2   1      158.37      174.86      3.04 o 
   5   2   1        4.61        4.09      0.79 o 
   6   2   1        0.53        0.38      0.86 o 
   7   2   1       84.27       82.18      3.29 o 
   8   2   1        6.97        5.61      1.36 o 
  -8   3   1        0.44        0.81      1.32 o 
  -7   3   1        9.05        8.43      1.63 o 
  -6   3   1        1.23        1.11      1.02 o 
  -5   3   1       19.48       15.88      1.31 o 
  -4   3   1       77.48       75.29      2.27 o 
  -3   3   1       81.40       83.19      2.06 o 
  -2   3   1      248.64      274.72      3.27 o 
  -1   3   1       23.97       27.73      0.93 o 
   0   3   1      103.56      122.99      3.01 o 
   1   3   1     1051.85     1026.91      5.58 o 
   2   3   1      531.22      459.78      0.36 o 
   3   3   1        4.91        2.21      0.49 o 
   4   3   1       11.78        6.72      0.74 o 
   5   3   1      220.20      230.84      4.15 o 
   6   3   1      269.71      268.46      4.98 o 
   7   3   1        0.26        0.09      1.16 o 
   8   3   1       44.08       35.62      2.50 o 
  -7   4   1        1.16        0.84      1.17 o 
  -6   4   1        8.97        7.96      1.23 o 
  -5   4   1        7.41        6.14      1.01 o 
  -4   4   1       66.45       76.03      2.42 o 
  -3   4   1        3.27        3.47      0.71 o 
  -2   4   1       29.85       37.60      1.36 o 
  -1   4   1        4.55        5.18      0.54 o 
   0   4   1      194.98      170.30      5.80 o 
   1   4   1       99.83      115.15      2.10 o 
   2   4   1      504.62      481.08      4.52 o 
   3   4   1        0.33        1.53      0.47 o 
   4   4   1       29.42       34.32      1.49 o 
   5   4   1      133.21      122.28      3.14 o 
   6   4   1        1.07        0.41      0.89 o 
   7   4   1       25.39       25.62      2.08 o 
   8   4   1        0.01        1.02      1.02 o 
  -7   5   1        1.13        0.77      1.33 o 
  -6   5   1        3.85        1.20      1.20 o 
  -5   5   1       90.91       83.69      3.07 o 
  -4   5   1       80.67       92.79      2.91 o 
  -3   5   1        6.50        7.22      0.93 o 
  -2   5   1      242.62      236.93      3.70 o 
  -1   5   1      149.00      124.96      2.51 o 
   0   5   1       24.00       12.84      0.81 o 
   1   5   1      388.13      431.12      4.56 o 
   2   5   1       74.08       65.44      1.94 o 
   3   5   1       26.20       32.99      1.44 o 
   4   5   1       13.76       15.55      1.19 o 
   5   5   1      129.49      124.21      3.21 o 
   6   5   1        0.12        2.04      0.91 o 
   7   5   1        0.25        1.19      0.84 o 
   8   5   1        2.87        5.03      1.12 o 
  -6   6   1       21.54       22.35      1.96 o 
  -5   6   1       21.39       17.43      1.77 o 
  -4   6   1        4.40        2.73      1.02 o 
  -3   6   1       39.96       37.80      1.92 o 
  -2   6   1       75.40       75.92      2.36 o 
  -1   6   1       79.62       64.84      2.05 o 
   0   6   1       34.42       26.13      0.90 o 
   1   6   1        0.22        0.54      0.62 o 
   2   6   1       77.22       79.53      2.32 o 
   3   6   1       11.96       14.06      1.21 o 
   4   6   1       27.91       30.30      1.65 o 
   5   6   1       31.58       39.11      1.97 o 
   6   6   1       65.34       58.39      2.63 o 
   7   6   1        2.06        2.81      1.00 o 
  -6   7   1        5.93        1.99      1.62 o 
  -5   7   1        0.38        1.63      1.16 o 
  -4   7   1        1.44        2.69      1.17 o 
  -3   7   1        9.72       13.74      1.38 o 
  -2   7   1        1.17        0.14      0.88 o 
  -1   7   1      361.52      357.87      5.28 o 
   0   7   1       41.78       34.91      2.28 o 
   1   7   1        0.17        0.63      0.63 o 
   2   7   1       20.57       14.82      1.30 o 
   3   7   1        3.18        1.45      0.71 o 
   4   7   1       16.22       12.53      1.37 o 
   5   7   1        2.64        0.58      0.90 o 
   6   7   1        0.03        0.36      1.09 o 
  -5   8   1       30.39       29.78      2.51 o 
  -4   8   1       15.28       13.17      1.67 o 
  -3   8   1        3.53        2.23      1.23 o 
  -2   8   1        2.10        1.98      0.92 o 
  -1   8   1        0.76        0.96      1.08 o 
   0   8   1       76.74       68.34      1.88 o 
   1   8   1        1.25        0.32      0.86 o 
   2   8   1       13.67       17.57      1.46 o 
   3   8   1       30.81       38.30      2.08 o 
   4   8   1        8.29        8.96      1.27 o 
   5   8   1        6.75        8.03      1.08 o 
   6   8   1        1.85        0.96      0.99 o 
  -4   9   1        0.10        0.60      1.06 o 
  -3   9   1        5.47        4.53      1.40 o 
  -2   9   1        6.72        8.98      1.35 o 
  -1   9   1        5.05        8.72      1.24 o 
   0   9   1       19.79       12.16      9.20 o 
   1   9   1       46.58       43.57      2.24 o 
   2   9   1        4.81        5.22      1.07 o 
   3   9   1        0.00        0.38      0.96 o 
   4   9   1       11.17       15.42      1.50 o 
  -1  10   1       15.42       17.36      1.91 o 
   0  10   1        7.23        8.82      2.50 o 
   1  10   1       11.93       10.54      1.51 o 
   2  10   1        3.46        3.26      0.91 o 
  -3  -9   2        2.92        2.06      1.35 o 
  -2  -9   2        4.70        7.99      1.49 o 
  -1  -9   2        2.15        1.79      1.21 o 
   0  -9   2        9.20        8.63      1.87 o 
   1  -9   2       12.03       18.35      1.77 o 
   2  -9   2        6.61        9.38      1.63 o 
   3  -9   2        1.05        1.54      1.22 o 
  -5  -8   2        6.41        5.61      1.49 o 
  -4  -8   2        0.00        1.66      0.96 o 
  -3  -8   2        1.45        1.54      0.96 o 
  -2  -8   2       36.46       39.94      2.31 o 
  -1  -8   2       15.09       18.71      1.65 o 
   0  -8   2        5.54        6.89      1.10 o 
   1  -8   2       39.00       47.19      2.63 o 
   2  -8   2       25.69       33.33      2.21 o 
   3  -8   2        1.31        1.79      1.30 o 
   4  -8   2       23.98       23.36      2.17 o 
   5  -8   2        4.21        7.63      1.45 o 
  -6  -7   2        0.04        0.73      1.13 o 
  -5  -7   2        0.31        0.22      1.22 o 
  -4  -7   2        4.91        7.02      1.19 o 
  -3  -7   2        1.99        2.60      0.95 o 
  -2  -7   2        4.67        3.89      0.88 o 
  -1  -7   2      141.25      142.06      3.62 o 
   0  -7   2      111.55      115.96      2.38 o 
   1  -7   2        3.05        3.97      1.22 o 
   2  -7   2       50.49       53.90      2.50 o 
   3  -7   2       25.03       26.64      1.84 o 
   4  -7   2        1.74        0.00      1.18 o 
   5  -7   2        0.73        1.06      1.29 o 
   6  -7   2        0.93        0.77      1.04 o 
  -6  -6   2        4.81        5.88      1.46 o 
  -5  -6   2        0.53        0.10      1.00 o 
  -4  -6   2        0.03        0.87      0.87 o 
  -3  -6   2        0.20        0.15      0.77 o 
  -2  -6   2       31.72       33.76      1.85 o 
  -1  -6   2      136.71      137.93      3.25 o 
   0  -6   2       15.12       14.58      0.81 o 
   1  -6   2       38.78       41.06      1.90 o 
   2  -6   2        0.00        0.30      0.61 o 
   3  -6   2       55.94       60.15      2.48 o 
   4  -6   2        6.49        5.27      1.11 o 
   5  -6   2       12.31       14.57      1.67 o 
   6  -6   2        4.63        4.69      1.60 o 
  -7  -5   2        2.75        2.14      1.27 o 
  -6  -5   2        1.79        2.72      1.20 o 
  -5  -5   2       56.06       56.85      2.66 o 
  -4  -5   2        6.38        8.37      1.07 o 
  -3  -5   2        5.86        8.96      1.09 o 
  -2  -5   2        3.69        6.05      0.86 o 
  -1  -5   2       60.33       56.04      1.88 o 
   0  -5   2        0.45        0.91      0.31 o 
   1  -5   2      143.65      134.25      2.90 o 
   2  -5   2        4.20        8.44      0.90 o 
   3  -5   2       15.02       18.19      1.38 o 
   4  -5   2       18.00       19.89      1.47 o 
   5  -5   2       11.85       10.35      1.59 o 
   6  -5   2       64.92       61.79      3.04 o 
   7  -5   2        6.94        6.68      1.69 o 
  -7  -4   2        9.56        4.54      1.76 o 
  -6  -4   2        7.10        8.88      1.32 o 
  -5  -4   2       84.38       91.81      3.11 o 
  -4  -4   2        5.96        4.43      0.90 o 
  -3  -4   2       42.52       48.50      1.80 o 
  -2  -4   2        3.04        0.94      0.54 o 
  -1  -4   2       89.56       91.83      2.13 o 
   0  -4   2        0.67        1.63      0.29 o 
   1  -4   2      428.72      429.14      4.52 o 
   2  -4   2      661.67      713.98      6.03 o 
   3  -4   2        7.24        5.52      0.79 o 
   4  -4   2       12.55       13.21      1.19 o 
   5  -4   2        4.85        6.04      1.06 o 
   6  -4   2       58.76       57.56      2.81 o 
   7  -4   2        0.10        0.23      1.17 o 
   8  -4   2        0.03        3.50      1.20 o 
  -8  -3   2        0.05        1.41      1.41 o 
  -7  -3   2        5.64        4.12      1.25 o 
  -6  -3   2        0.00        0.89      0.89 o 
  -5  -3   2       59.18       56.67      2.37 o 
  -4  -3   2        4.21        4.30      0.76 o 
  -3  -3   2       22.92       16.45      1.13 o 
  -2  -3   2      227.07      246.46      3.30 o 
  -1  -3   2       65.50       68.88      1.62 o 
   0  -3   2       73.82       70.23      1.13 o 
   1  -3   2     1365.95     1303.06     29.25 o 
   2  -3   2      334.35      330.53      3.74 o 
   3  -3   2      235.92      231.44      3.42 o 
   4  -3   2       18.57       18.86      1.16 o 
   5  -3   2      436.79      420.73      5.79 o 
   6  -3   2      209.01      188.53      4.48 o 
   7  -3   2       23.23       26.46      1.96 o 
   8  -3   2        7.60       10.01      1.63 o 
  -8  -2   2        9.48        8.71      1.85 o 
  -7  -2   2        0.03        0.49      1.23 o 
  -6  -2   2       38.74       36.05      2.27 o 
  -5  -2   2       17.37       17.71      1.40 o 
  -4  -2   2       12.17       12.09      1.04 o 
  -3  -2   2        6.63        7.74      0.79 o 
  -2  -2   2      687.68      692.38      5.02 o 
  -1  -2   2      316.45      333.58      3.17 o 
   0  -2   2     1124.63     1026.33     15.89 o 
   1  -2   2      260.50      244.67      2.60 o 
   2  -2   2        0.49        0.73      0.26 o 
   3  -2   2      398.70      366.01      3.88 o 
   4  -2   2        0.54        1.87      0.60 o 
   5  -2   2      107.56       91.94      2.62 o 
   6  -2   2      212.82      207.18      4.47 o 
   7  -2   2       64.54       60.68      2.80 o 
   8  -2   2       14.23       16.92      1.92 o 
  -8  -1   2       45.41       40.78      3.12 o 
  -7  -1   2      129.83      135.13      4.57 o 
  -6  -1   2       93.04       98.75      3.56 o 
  -5  -1   2       19.69       19.42      1.49 o 
  -4  -1   2        4.01        5.90      0.82 o 
  -3  -1   2        6.20        7.70      0.68 o 
  -2  -1   2       33.16       19.80      0.86 o 
  -1  -1   2     6232.95     6604.86     61.59 o 
   0  -1   2     5528.16     5869.18     50.97 o 
   1  -1   2       68.27       61.18      1.12 o 
   2  -1   2      174.29      152.83      2.01 o 
   3  -1   2       54.35       57.53      1.43 o 
   4  -1   2       61.10       59.27      1.73 o 
   5  -1   2       32.88       33.31      1.56 o 
   6  -1   2        0.27        0.30      0.80 o 
   7  -1   2        0.66        0.38      1.04 o 
   8  -1   2        2.92        3.07      1.12 o 
  -8   0   2        8.99       11.40      1.73 o 
  -7   0   2      295.17      320.37      6.89 o 
  -6   0   2       79.79       78.70      3.12 o 
  -5   0   2      140.07      135.07      3.60 o 
  -4   0   2        9.63       10.13      0.97 o 
  -3   0   2        8.79       11.56      0.84 o 
  -2   0   2        9.75       14.84      0.73 o 
  -1   0   2       45.28       50.49      1.04 o 
   0   0   2      130.58      140.94      3.35 o 
   1   0   2     1274.84     1188.97     19.98 o 
   2   0   2      537.19      548.88      3.65 o 
   3   0   2     1764.77     1817.03     33.35 o 
   4   0   2      466.25      534.19      4.87 o 
   5   0   2      422.47      452.07      5.24 o 
   6   0   2        4.81        6.45      0.87 o 
   7   0   2       15.87       14.01      1.46 o 
   8   0   2       20.81       17.46      1.85 o 
  -8   1   2        2.28        3.42      1.43 o 
  -7   1   2       59.10       50.42      3.14 o 
  -6   1   2      225.57      225.63      5.12 o 
  -5   1   2       20.23       21.84      1.54 o 
  -4   1   2        2.52        4.17      0.74 o 
  -3   1   2        0.08        0.66      0.40 o 
  -2   1   2      141.14      199.88      2.63 o 
  -1   1   2     4245.61     4164.27     47.14 o 
   0   1   2      238.11      235.45      1.47 o 
   1   1   2     3087.88     2868.39     34.48 o 
   2   1   2       58.95       59.28      1.23 o 
   3   1   2       96.85      110.41      1.96 o 
   4   1   2      589.02      635.10      5.37 o 
   5   1   2       15.33       24.62      1.34 o 
   6   1   2        3.37        0.65      0.80 o 
   7   1   2        0.42        2.46      0.73 o 
   8   1   2        0.48        0.33      1.01 o 
   9   1   2        5.38        2.91      1.85 o 
  -8   2   2       14.29       15.58      1.92 o 
  -7   2   2        1.47        0.24      1.29 o 
  -6   2   2        2.65        1.80      1.10 o 
  -5   2   2       18.40       15.23      1.36 o 
  -4   2   2        0.76        1.22      0.53 o 
  -3   2   2      423.27      465.15      4.57 o 
  -2   2   2     3965.94     3885.42     52.45 o 
  -1   2   2        0.61        0.39      0.39 o 
   0   2   2     5973.73     5483.02    158.03 o 
   1   2   2      303.34      347.62      2.93 o 
   2   2   2      873.55      974.24      5.33 o 
   3   2   2       25.51       22.24      0.99 o 
   4   2   2       14.14        9.96      0.78 o 
   5   2   2        8.66        5.42      0.78 o 
   6   2   2       45.90       39.28      1.93 o 
   7   2   2       13.69       15.40      1.60 o 
   8   2   2        0.37        0.10      0.98 o 
  -8   3   2        0.44        2.74      1.03 o 
  -7   3   2        9.54        8.61      1.69 o 
  -6   3   2       25.98       22.82      1.87 o 
  -5   3   2       18.74       14.87      1.48 o 
  -4   3   2      121.71      113.48      2.84 o 
  -3   3   2      150.67      146.49      2.81 o 
  -2   3   2       17.00       22.66      1.05 o 
  -1   3   2     1095.71     1171.47      6.26 o 
   0   3   2       10.07       16.25     11.00 o 
   1   3   2      113.05      159.35      2.25 o 
   2   3   2        1.48        0.33      0.32 o 
   3   3   2      226.42      213.83      3.02 o 
   4   3   2       23.68       24.58      1.25 o 
   5   3   2       54.35       47.85      1.91 o 
   6   3   2        9.01       11.82      1.30 o 
   7   3   2       76.25       82.14      3.16 o 
   8   3   2       30.68       29.19      2.32 o 
  -7   4   2        0.13        0.72      0.84 o 
  -6   4   2       20.59       16.01      1.76 o 
  -5   4   2       40.50       40.14      2.19 o 
  -4   4   2       46.09       42.60      2.01 o 
  -3   4   2        3.12        4.38      0.74 o 
  -2   4   2        1.31        1.10      0.53 o 
  -1   4   2       11.11       15.17      0.89 o 
   0   4   2      244.61      265.69      5.34 o 
   1   4   2      276.80      246.99      0.30 o 
   2   4   2        1.32        3.05      0.49 o 
   3   4   2        1.80        0.40      0.44 o 
   4   4   2      194.89      199.46      3.44 o 
   5   4   2      105.38      106.45      2.92 o 
   6   4   2       47.67       52.41      2.36 o 
   7   4   2       25.08       24.67      1.90 o 
   8   4   2        0.47        1.10      1.02 o 
  -7   5   2        8.12        7.68      1.83 o 
  -6   5   2        7.40        5.70      1.47 o 
  -5   5   2       30.16       26.00      1.86 o 
  -4   5   2       15.93       15.92      1.41 o 
  -3   5   2       83.41       79.30      2.44 o 
  -2   5   2       12.24       14.75      1.10 o 
  -1   5   2      104.18       92.84      2.24 o 
   0   5   2      523.30      498.78     20.88 o 
   1   5   2      320.79      361.71      4.22 o 
   2   5   2      507.97      579.16      5.46 o 
   3   5   2       64.32       64.02      1.99 o 
   4   5   2       15.21       12.40      1.08 o 
   5   5   2       32.40       35.31      1.85 o 
   6   5   2       15.71       14.12      1.60 o 
   7   5   2        0.67        2.58      1.03 o 
   8   5   2        0.92        0.76      1.04 o 
  -6   6   2       11.73       10.68      1.53 o 
  -5   6   2       13.96        8.51      1.58 o 
  -4   6   2        8.85        7.08      1.08 o 
  -3   6   2       37.07       33.93      1.83 o 
  -2   6   2        3.85        3.20      0.90 o 
  -1   6   2        0.16        1.21      0.57 o 
   0   6   2       23.47       23.80      1.55 o 
   1   6   2        7.10        0.84      0.42 o 
   2   6   2       19.31        0.06      0.46 o 
   3   6   2       23.63       25.65      1.38 o 
   4   6   2        1.14        0.75      0.77 o 
   5   6   2      108.23      119.06      3.31 o 
   6   6   2       72.76       75.93      2.92 o 
   7   6   2        0.16        0.00      0.98 o 
  -6   7   2        4.45        5.69      1.63 o 
  -5   7   2        0.05        0.72      1.23 o 
  -4   7   2        1.37        1.73      0.82 o 
  -3   7   2        2.45        2.34      0.96 o 
  -2   7   2      201.78      180.30      3.97 o 
  -1   7   2      236.31      251.91      4.44 o 
   0   7   2       18.02       12.11      9.06 o 
   1   7   2        0.13        1.68      0.66 o 
   2   7   2       21.27       16.80      1.34 o 
   3   7   2        0.00        0.14      0.63 o 
   4   7   2        2.88        2.16      0.72 o 
   5   7   2       19.14       21.18      1.66 o 
   6   7   2       23.96       24.24      1.81 o 
   7   7   2        2.99        3.87      1.05 o 
  -5   8   2        0.14        0.90      1.18 o 
  -4   8   2        0.15        0.12      1.07 o 
  -3   8   2       16.76       16.24      1.69 o 
  -2   8   2        4.42        4.45      1.12 o 
  -1   8   2      105.22      105.90      3.35 o 
   0   8   2      271.98      263.81      6.53 o 
   1   8   2        0.15        0.47      0.75 o 
   2   8   2        8.16        0.85      0.85 o 
   3   8   2       19.29       25.00      1.74 o 
   4   8   2       34.28       31.61      1.95 o 
   5   8   2        1.57        3.44      0.92 o 
   6   8   2        1.25        1.32      0.88 o 
  -3   9   2        4.46        4.79      1.27 o 
  -2   9   2        0.23        0.30      0.97 o 
  -1   9   2        7.44        6.37      1.16 o 
   0   9   2        0.08        0.19      0.82 o 
   1   9   2        3.35        5.54      1.22 o 
   2   9   2        5.47        5.17      1.08 o 
   3   9   2       49.22       61.70      2.70 o 
   4   9   2        1.62        1.06      0.92 o 
   5   9   2        1.00        0.00      0.72 o 
  -1  10   2       55.60       61.75      2.96 o 
   0  10   2        8.82        6.21      4.98 o 
   1  10   2        2.36        0.92      0.92 o 
   2  10   2        1.57        0.82      0.89 o 
   3  10   2        2.14        1.75      0.87 o 
  -2  -9   3        1.64        2.41      1.22 o 
  -1  -9   3       25.13       20.93      2.20 o 
   0  -9   3      110.42      113.12      4.74 o 
   1  -9   3        5.44        6.49      1.50 o 
   2  -9   3        4.93        5.97      1.65 o 
   3  -9   3        1.96        2.08      1.27 o 
  -4  -8   3       25.72       29.63      2.34 o 
  -3  -8   3        0.02        0.22      1.05 o 
  -2  -8   3        6.27        8.20      1.56 o 
  -1  -8   3        7.87        7.17      1.42 o 
   0  -8   3        1.91        0.95      0.80 o 
   1  -8   3        3.19        3.42      1.22 o 
   2  -8   3       19.08       20.38      1.96 o 
   3  -8   3       34.66       35.75      2.41 o 
   4  -8   3        6.03        6.01      1.42 o 
  -5  -7   3        6.77        6.31      1.42 o 
  -4  -7   3        0.00        1.04      1.04 o 
  -3  -7   3        9.05        7.67      1.27 o 
  -2  -7   3        0.01        0.54      0.90 o 
  -1  -7   3      178.94      187.78      4.35 o 
   0  -7   3       27.08       29.76      1.38 o 
   1  -7   3       52.76       53.26      2.47 o 
   2  -7   3        6.85        8.86      1.34 o 
   3  -7   3       25.54       27.79      2.01 o 
   4  -7   3       39.75       36.51      2.49 o 
   5  -7   3        4.38        3.69      1.35 o 
  -6  -6   3        2.88        0.36      1.38 o 
  -5  -6   3       13.43       10.47      1.57 o 
  -4  -6   3       19.21       19.96      1.74 o 
  -3  -6   3       31.71       32.14      1.93 o 
  -2  -6   3      390.67      380.31      5.84 o 
  -1  -6   3       10.60        9.54      1.28 o 
   0  -6   3      385.98      404.41      5.08 o 
   1  -6   3       87.64       96.08      2.90 o 
   2  -6   3       21.71       15.83      1.50 o 
   3  -6   3       21.79       25.05      1.80 o 
   4  -6   3        7.63        8.74      1.40 o 
   5  -6   3        0.01        1.12      1.12 o 
   6  -6   3        4.11        5.40      1.39 o 
  -6  -5   3       23.96       27.65      2.15 o 
  -5  -5   3       24.69       26.27      1.99 o 
  -4  -5   3       64.92       66.01      2.69 o 
  -3  -5   3       69.83       67.74      2.51 o 
  -2  -5   3       13.46       14.55      1.24 o 
  -1  -5   3       64.36       58.74      2.11 o 
   0  -5   3       50.92       51.38      1.36 o 
   1  -5   3      101.96      102.32      2.66 o 
   2  -5   3       76.98       78.53      2.46 o 
   3  -5   3       25.55       28.92      1.62 o 
   4  -5   3       76.15       79.50      2.80 o 
   5  -5   3        0.00        0.57      1.03 o 
   6  -5   3       29.70       29.43      2.22 o 
   7  -5   3        0.85        1.38      1.38 o 
  -7  -4   3       12.51       11.10      1.67 o 
  -6  -4   3       24.15       22.84      2.02 o 
  -5  -4   3        6.90        6.26      1.30 o 
  -4  -4   3        0.26        1.20      0.69 o 
  -3  -4   3       45.73       48.27      1.94 o 
  -2  -4   3       43.88       44.59      1.70 o 
  -1  -4   3       41.96       49.08      1.68 o 
   0  -4   3        0.00        1.42      0.36 o 
   1  -4   3       50.66       50.12      1.69 o 
   2  -4   3       83.90       94.13      2.39 o 
   3  -4   3        9.22       12.06      1.10 o 
   4  -4   3       68.89       69.96      2.41 o 
   5  -4   3      143.06      147.85      3.90 o 
   6  -4   3       11.03       11.64      1.60 o 
   7  -4   3        1.85        3.15      1.20 o 
  -7  -3   3        1.82        1.60      1.28 o 
  -6  -3   3        2.07        2.98      0.98 o 
  -5  -3   3       17.22       13.52      1.36 o 
  -4  -3   3       18.50       22.32      1.46 o 
  -3  -3   3       36.86       45.28      1.71 o 
  -2  -3   3        5.09        8.00      0.81 o 
  -1  -3   3        8.32        6.81      0.69 o 
   0  -3   3       21.80       10.08      7.22 o 
   1  -3   3      119.95      131.83      2.33 o 
   2  -3   3       72.55       58.00      1.68 o 
   3  -3   3        0.12        0.69      0.55 o 
   4  -3   3       31.00       32.58      1.55 o 
   5  -3   3      246.65      247.53      4.55 o 
   6  -3   3       60.73       59.64      2.70 o 
   7  -3   3       23.46       23.71      2.12 o 
   8  -3   3        3.12        3.49      1.41 o 
  -7  -2   3       10.89       12.41      1.77 o 
  -6  -2   3        3.34        4.36      1.29 o 
  -5  -2   3        0.54        0.56      0.75 o 
  -4  -2   3      101.68      104.72      2.80 o 
  -3  -2   3       72.16       78.24      2.14 o 
  -2  -2   3      417.35      420.89      4.32 o 
  -1  -2   3        5.90        6.50      0.65 o 
   0  -2   3      634.53      606.52     14.73 o 
   1  -2   3      295.19      266.80      2.97 o 
   2  -2   3       16.98       24.98      1.04 o 
   3  -2   3      346.65      337.77      3.93 o 
   4  -2   3       24.26       27.36      1.34 o 
   5  -2   3      102.41       86.18      2.59 o 
   6  -2   3      237.39      248.11      4.88 o 
   7  -2   3       14.46       10.85      1.64 o 
   8  -2   3        1.14        2.46      1.36 o 
  -8  -1   3        0.01        0.44      1.44 o 
  -7  -1   3       12.07        9.68      1.83 o 
  -6  -1   3        1.68        3.16      1.07 o 
  -5  -1   3       70.44       68.68      2.68 o 
  -4  -1   3        1.24        0.13      0.65 o 
  -3  -1   3      234.63      245.64      3.58 o 
  -2  -1   3       45.44       32.54      1.17 o 
  -1  -1   3     2758.45     2626.63     40.27 o 
   0  -1   3     1921.57     1963.36     52.70 o 
   1  -1   3      813.84      769.20      0.27 o 
   2  -1   3        7.01        5.23      0.45 o 
   3  -1   3        9.31       16.74      0.91 o 
   4  -1   3       20.29       14.06      0.95 o 
   5  -1   3       14.72       11.79      1.02 o 
   6  -1   3       58.11       48.62      2.21 o 
   7  -1   3       22.65       21.70      1.89 o 
   8  -1   3       12.19        9.74      1.57 o 
  -8   0   3        4.48        4.08      1.55 o 
  -7   0   3        1.71        1.25      1.67 o 
  -6   0   3       12.09       15.56      1.54 o 
  -5   0   3       28.91       30.56      1.91 o 
  -4   0   3        0.10        0.26      0.70 o 
  -3   0   3      365.88      352.51      4.33 o 
  -2   0   3       84.25       87.11      1.80 o 
  -1   0   3       58.21       69.40      1.44 o 
   0   0   3     2386.62      536.56   1223.35 o 
   1   0   3     1114.35     1022.93     20.97 o 
   2   0   3       40.10       47.44      1.17 o 
   3   0   3       44.30       46.63      1.36 o 
   4   0   3       54.37       51.98      1.64 o 
   5   0   3       27.64       29.21      1.45 o 
   6   0   3       18.03       22.64      1.49 o 
   7   0   3       13.58        8.60      1.41 o 
   8   0   3        0.53        2.38      1.05 o 
  -8   1   3        7.76        8.86      1.86 o 
  -7   1   3       77.43       65.15      3.37 o 
  -6   1   3       23.84       21.71      2.01 o 
  -5   1   3        0.67        0.90      0.83 o 
  -4   1   3      122.00      115.42      2.95 o 
  -3   1   3        5.42        6.56      0.70 o 
  -2   1   3       38.71       38.29      1.31 o 
  -1   1   3      219.16      182.49      2.30 o 
   0   1   3      152.62      182.43      5.70 o 
   1   1   3      515.37      500.84      3.49 o 
   2   1   3      306.19      324.12      3.02 o 
   3   1   3      703.22      788.16      5.27 o 
   4   1   3        0.44        2.13      0.54 o 
   5   1   3       49.94       63.42      2.02 o 
   6   1   3        3.89        2.78      0.72 o 
   7   1   3        0.67        1.33      0.89 o 
   8   1   3        0.32        0.99      0.99 o 
   9   1   3        3.04        4.41      1.55 o 
  -7   2   3        0.80        0.36      1.18 o 
  -6   2   3        6.44        5.52      1.33 o 
  -5   2   3       36.29       36.78      2.00 o 
  -4   2   3       30.03       32.02      1.60 o 
  -3   2   3      496.97      534.83      5.18 o 
  -2   2   3        0.63        0.90      0.49 o 
  -1   2   3     2919.94     2953.64     44.42 o 
   0   2   3     4111.01     3823.81     93.73 o 
   1   2   3       70.04       85.88      1.55 o 
   2   2   3       51.85       81.08      1.60 o 
   3   2   3        9.38       12.78      0.78 o 
   4   2   3       54.20       79.42      2.02 o 
   5   2   3       59.11       48.96      1.87 o 
   6   2   3       15.04       15.30      1.36 o 
   7   2   3        0.47        0.79      0.83 o 
   8   2   3        7.27        4.51      1.47 o 
  -7   3   3        4.38        2.98      1.28 o 
  -6   3   3       16.97       12.29      1.73 o 
  -5   3   3      107.13      101.38      3.17 o 
  -4   3   3       17.91       20.65      1.33 o 
  -3   3   3       88.85       85.76      2.25 o 
  -2   3   3      610.29      628.24      5.30 o 
  -1   3   3      268.57      282.15      3.30 o 
   0   3   3        1.54        0.26      0.46 o 
   1   3   3      282.17      269.33      3.07 o 
   2   3   3       21.93        0.11      0.34 o 
   3   3   3       18.52       28.03      1.14 o 
   4   3   3        0.95        1.77      0.51 o 
   5   3   3        1.69        1.54      0.59 o 
   6   3   3       11.42       12.60      1.27 o 
   7   3   3       21.89       22.32      1.92 o 
   8   3   3        0.18        0.21      0.88 o 
  -7   4   3        4.56        3.76      1.20 o 
  -6   4   3        0.02        0.31      1.18 o 
  -5   4   3       83.70       69.90      2.79 o 
  -4   4   3       54.24       50.29      2.16 o 
  -3   4   3        3.31       10.04      1.05 o 
  -2   4   3       11.37        9.36      0.80 o 
  -1   4   3      197.56      201.43      3.05 o 
   0   4   3      137.70      143.35     96.44 o 
   1   4   3       15.27        0.41      0.36 o 
   2   4   3       30.42       24.37      1.08 o 
   3   4   3       28.71       20.26      1.04 o 
   4   4   3        4.35        4.25      0.67 o 
   5   4   3      127.78      129.09      3.13 o 
   6   4   3       15.78       13.68      1.33 o 
   7   4   3       17.47       17.69      1.64 o 
   8   4   3        0.02        0.32      0.88 o 
  -7   5   3       22.61       19.53      2.21 o 
  -6   5   3        0.94        2.16      1.06 o 
  -5   5   3        1.58        2.58      1.09 o 
  -4   5   3       25.47       26.10      1.85 o 
  -3   5   3       52.99       55.55      2.20 o 
  -2   5   3      155.54      152.35      3.06 o 
  -1   5   3       38.23       40.19      1.57 o 
   0   5   3      193.92      216.12      6.01 o 
   1   5   3       26.85       34.17      1.39 o 
   2   5   3      151.25      120.96      0.47 o 
   3   5   3       10.78       16.32      1.05 o 
   4   5   3       73.02       71.83      2.22 o 
   5   5   3        0.00        0.74      0.99 o 
   6   5   3      183.10      176.25      4.18 o 
   7   5   3        4.75        4.81      1.03 o 
   8   5   3        0.04        1.58      0.88 o 
  -6   6   3        0.64        0.64      1.27 o 
  -5   6   3        4.07        3.35      1.27 o 
  -4   6   3       14.68       18.28      1.47 o 
  -3   6   3       17.87       16.96      1.43 o 
  -2   6   3      210.16      199.16      3.91 o 
  -1   6   3       33.59       30.97      1.57 o 
   0   6   3       22.53       22.53      0.94 o 
   1   6   3        0.91        0.18      0.58 o 
   2   6   3      151.10      164.29      3.32 o 
   3   6   3        0.11        0.57      0.48 o 
   4   6   3        0.27        0.61      0.58 o 
   5   6   3       58.44       71.24      2.58 o 
   6   6   3       10.94       14.79      1.48 o 
   7   6   3        0.55        1.60      0.76 o 
  -5   7   3        0.28        0.98      1.25 o 
  -4   7   3       65.05       62.49      2.94 o 
  -3   7   3        4.65        7.51      1.17 o 
  -2   7   3        0.00        0.31      0.85 o 
  -1   7   3        0.79        0.85      0.98 o 
   0   7   3       25.57       24.05      1.11 o 
   1   7   3       19.94       27.25      1.58 o 
   2   7   3       10.20        0.78      0.73 o 
   3   7   3        0.01        0.37      0.65 o 
   4   7   3       10.00       10.17      1.24 o 
   5   7   3        0.01        0.83      0.83 o 
   6   7   3        9.04        9.62      1.19 o 
   7   7   3        1.92        1.64      0.97 o 
  -4   8   3        0.95        0.68      1.23 o 
  -3   8   3       16.67       15.01      1.66 o 
  -2   8   3       20.58       22.81      1.75 o 
  -1   8   3       19.57       23.44      1.79 o 
   0   8   3       96.82       67.31     45.95 o 
   1   8   3        0.08        0.82      0.82 o 
   2   8   3        0.34        0.40      0.75 o 
   3   8   3       17.91       21.38      1.71 o 
   4   8   3       27.50       31.49      1.94 o 
   5   8   3        3.64        4.31      0.91 o 
   6   8   3        2.55        3.34      1.09 o 
  -3   9   3        6.48        9.79      1.61 o 
  -2   9   3        0.08        0.91      1.06 o 
  -1   9   3        0.87        0.96      1.05 o 
   0   9   3        0.47        0.16      0.66 o 
   1   9   3        4.05        3.41      1.09 o 
   2   9   3       14.06        0.47      1.03 o 
   3   9   3        6.15        7.37      1.22 o 
   4   9   3        0.86        0.00      0.94 o 
   5   9   3        7.93        5.94      1.31 o 
  -1  10   3       16.84       16.78      1.72 o 
   0  10   3        4.96        4.08      5.13 o 
   1  10   3        1.72        0.00      1.07 o 
   2  10   3        0.05        1.55      0.82 o 
   3  10   3        0.33        0.62      0.95 o 
  -1  -9   4        6.14        7.49      1.54 o 
   0  -9   4       14.65       17.77      1.41 o 
   1  -9   4        6.54        9.11      1.74 o 
   2  -9   4        6.32        8.13      1.86 o 
  -3  -8   4        3.14        5.90      1.24 o 
  -2  -8   4        4.15        5.10      1.21 o 
  -1  -8   4       12.73       15.43      1.74 o 
   0  -8   4        0.00        1.27      0.79 o 
   1  -8   4       10.41        9.95      1.60 o 
   2  -8   4        5.90        4.16      1.55 o 
   3  -8   4       30.44       33.52      2.63 o 
   4  -8   4        0.20        0.51      1.24 o 
  -4  -7   4       10.08        9.52      1.72 o 
  -3  -7   4        0.07        0.31      0.86 o 
  -2  -7   4        9.96       10.30      1.32 o 
  -1  -7   4       17.38       19.13      1.66 o 
   0  -7   4       19.55       17.15      1.18 o 
   1  -7   4       13.55       14.64      1.58 o 
   2  -7   4       26.37       28.83      1.94 o 
   3  -7   4        1.10        0.10      1.06 o 
   4  -7   4        4.12        3.03      1.28 o 
   5  -7   4       12.33       11.87      1.70 o 
  -5  -6   4        0.02        0.22      1.18 o 
  -4  -6   4        2.15        2.72      1.14 o 
  -3  -6   4        0.90        0.55      0.95 o 
  -2  -6   4       54.88       58.41      2.56 o 
  -1  -6   4        3.59        3.33      1.02 o 
   0  -6   4      113.76      101.16      2.13 o 
   1  -6   4       53.72       53.20      2.35 o 
   2  -6   4        1.47        1.15      0.96 o 
   3  -6   4       31.66       37.84      2.13 o 
   4  -6   4       12.79       13.86      1.66 o 
   5  -6   4        5.59        7.58      1.31 o 
   6  -6   4        0.19        0.48      1.09 o 
  -6  -5   4       18.69       12.72      1.63 o 
  -5  -5   4       26.25       25.33      1.98 o 
  -4  -5   4        0.91        1.17      0.78 o 
  -3  -5   4       60.27       56.73      2.46 o 
  -2  -5   4        2.80        3.64      0.96 o 
  -1  -5   4      120.73      125.21      3.22 o 
   0  -5   4      260.32      258.47      3.17 o 
   1  -5   4        0.09        0.68      0.68 o 
   2  -5   4       15.05       13.37      1.23 o 
   3  -5   4       21.45       24.21      1.74 o 
   4  -5   4        0.30        0.35      0.80 o 
   5  -5   4       29.41       28.15      2.13 o 
   6  -5   4        3.69        2.82      1.30 o 
   7  -5   4        0.40        0.77      1.30 o 
  -6  -4   4        4.05        3.34      1.16 o 
  -5  -4   4       82.35       72.35      2.98 o 
  -4  -4   4       23.45       20.03      1.56 o 
  -3  -4   4        4.95        4.29      0.98 o 
  -2  -4   4       89.70       91.99      2.59 o 
  -1  -4   4        1.49        0.81      0.60 o 
   0  -4   4        4.34        2.62      0.57 o 
   1  -4   4       85.67       86.09      2.31 o 
   2  -4   4        5.03        7.56      0.90 o 
   3  -4   4        6.92        8.92      0.94 o 
   4  -4   4       24.74       25.16      1.68 o 
   5  -4   4      566.88      593.43      7.67 o 
   6  -4   4        1.02        0.92      1.23 o 
   7  -4   4       35.95       45.06      2.79 o 
  -7  -3   4        0.09        1.40      1.40 o 
  -6  -3   4       17.85       16.79      1.88 o 
  -5  -3   4        1.34        0.90      1.04 o 
  -4  -3   4        0.21        0.66      0.62 o 
  -3  -3   4       30.49       30.51      1.64 o 
  -2  -3   4       78.90       79.40      2.23 o 
  -1  -3   4      352.13      333.83      4.23 o 
   0  -3   4        8.67        7.15      0.50 o 
   1  -3   4      315.79      312.42      3.88 o 
   2  -3   4      499.18      455.13      4.74 o 
   3  -3   4        4.47        2.96      0.73 o 
   4  -3   4       21.61       23.42      1.46 o 
   5  -3   4       62.26       66.77      2.62 o 
   6  -3   4      312.64      329.01      6.03 o 
   7  -3   4        8.04        6.45      1.56 o 
   8  -3   4        0.64        0.26      1.26 o 
  -7  -2   4       20.83       23.73      2.15 o 
  -6  -2   4        1.80        0.53      1.12 o 
  -5  -2   4        0.00        0.00      0.87 o 
  -4  -2   4       21.31       23.52      1.50 o 
  -3  -2   4       81.13       82.12      2.33 o 
  -2  -2   4      613.82      601.88      5.49 o 
  -1  -2   4      391.09      401.14      4.27 o 
   0  -2   4      736.11      837.66     15.94 o 
   1  -2   4       68.88       55.34      0.34 o 
   2  -2   4      812.51      759.17      5.59 o 
   3  -2   4       57.60       51.66      1.67 o 
   4  -2   4        0.36        1.62      0.61 o 
   5  -2   4        3.43        2.83      0.93 o 
   6  -2   4        4.95        6.35      1.32 o 
   7  -2   4        6.18        4.66      1.36 o 
   8  -2   4       12.51       14.02      1.90 o 
  -7  -1   4       46.28       42.66      2.95 o 
  -6  -1   4        0.60        0.42      1.03 o 
  -5  -1   4       19.50       21.29      1.64 o 
  -4  -1   4      209.58      199.60      3.91 o 
  -3  -1   4       40.35       39.40      1.57 o 
  -2  -1   4      237.16      228.62      3.31 o 
  -1  -1   4       95.65       89.18      1.91 o 
   0  -1   4      360.62      254.36    169.99 o 
   1  -1   4      923.76      904.87     22.95 o 
   2  -1   4       46.90       31.09      1.11 o 
   3  -1   4      266.93      282.38      3.51 o 
   4  -1   4        0.01        0.11      0.48 o 
   5  -1   4      130.71      113.16      2.87 o 
   6  -1   4       15.72       12.61      1.34 o 
   7  -1   4       16.44       20.20      1.67 o 
   8  -1   4        0.61        0.36      1.18 o 
  -7   0   4        2.90        4.38      1.54 o 
  -6   0   4        0.03        0.33      1.01 o 
  -5   0   4       13.56       12.91      1.39 o 
  -4   0   4        3.74        4.28      0.82 o 
  -3   0   4       61.57       72.44      2.08 o 
  -2   0   4       33.11       52.52      1.56 o 
  -1   0   4       75.85       72.64      1.63 o 
   0   0   4      333.96      353.52     17.68 o 
   1   0   4      270.02      253.83      2.76 o 
   2   0   4      414.31      434.96      3.82 o 
   3   0   4      265.65      259.67      3.22 o 
   4   0   4       90.38       96.66      2.27 o 
   5   0   4        1.34        0.89      0.58 o 
   6   0   4       17.05       15.31      1.56 o 
   7   0   4        7.82        6.09      1.12 o 
   8   0   4        0.81        0.45      1.33 o 
  -7   1   4        1.95        2.72      1.44 o 
  -6   1   4       36.47       37.89      2.57 o 
  -5   1   4       39.14       35.01      2.09 o 
  -4   1   4        4.82        6.46      1.11 o 
  -3   1   4      485.16      450.53      5.07 o 
  -2   1   4      142.87      151.79      2.63 o 
  -1   1   4      346.47      343.14      3.51 o 
   0   1   4      108.68      134.15      6.72 o 
   1   1   4        9.06        0.06      0.29 o 
   2   1   4       38.36       35.82      1.15 o 
   3   1   4      228.73      250.15      3.13 o 
   4   1   4       39.45       39.83      1.44 o 
   5   1   4       17.78       20.18      1.26 o 
   6   1   4        0.42        0.14      0.70 o 
   7   1   4       32.11       30.26      1.93 o 
   8   1   4       10.47        6.40      1.42 o 
  -7   2   4       66.61       60.36      3.45 o 
  -6   2   4       10.30        9.01      1.51 o 
  -5   2   4       15.21       12.54      1.38 o 
  -4   2   4       54.47       47.31      2.11 o 
  -3   2   4        1.49        0.00      0.61 o 
  -2   2   4      118.73      115.82      2.43 o 
  -1   2   4        3.58        1.86      0.48 o 
   0   2   4      420.40      422.22     26.40 o 
   1   2   4        0.71        4.11      0.49 o 
   2   2   4      227.06      168.13      0.34 o 
   3   2   4      870.87      942.59      6.04 o 
   4   2   4        4.05        4.17      0.61 o 
   5   2   4        9.57       12.88      1.05 o 
   6   2   4        8.79        8.50      1.10 o 
   7   2   4       77.51       75.74      2.94 o 
   8   2   4       15.22       14.16      1.72 o 
  -7   3   4        1.42        0.62      1.29 o 
  -6   3   4       60.85       55.08      2.65 o 
  -5   3   4       19.36       19.29      1.58 o 
  -4   3   4        0.01        0.21      0.69 o 
  -3   3   4       11.73       13.19      1.04 o 
  -2   3   4      256.80      264.78      3.70 o 
  -1   3   4     1438.22     1518.58      8.39 o 
   0   3   4      311.94      364.57      9.62 o 
   1   3   4       78.77       51.26      0.35 o 
   2   3   4        9.46       13.11      0.77 o 
   3   3   4      254.30      291.84      3.58 o 
   4   3   4       17.28       17.74      1.03 o 
   5   3   4        1.71        2.73      0.65 o 
   6   3   4       16.42       17.57      1.35 o 
   7   3   4        0.17        0.87      0.82 o 
   8   3   4        0.00        0.11      1.02 o 
  -7   4   4        6.20        5.88      1.70 o 
  -6   4   4       72.74       56.78      2.99 o 
  -5   4   4        0.47        1.64      0.89 o 
  -4   4   4        6.38        4.36      1.08 o 
  -3   4   4       56.54       59.89      2.17 o 
  -2   4   4       92.60       95.70      2.43 o 
  -1   4   4      172.26      172.77      3.02 o 
   0   4   4      104.93      140.61      1.87 o 
   1   4   4      201.58      234.14      3.33 o 
   2   4   4      193.56      227.47      3.29 o 
   3   4   4        3.04        0.56      0.30 o 
   4   4   4      128.56      131.50      2.77 o 
   5   4   4       11.57       11.12      1.08 o 
   6   4   4       15.94       16.90      1.37 o 
   7   4   4        2.00        1.85      1.09 o 
   8   4   4        3.30        5.76      1.19 o 
  -6   5   4       22.13       16.36      1.76 o 
  -5   5   4       33.51       31.29      2.32 o 
  -4   5   4       12.36       12.24      1.40 o 
  -3   5   4        2.24        5.76      1.04 o 
  -2   5   4       29.64       32.94      1.55 o 
  -1   5   4       64.83       73.15      2.15 o 
   0   5   4        6.11        4.56      0.50 o 
   1   5   4      225.25      190.50      3.33 o 
   2   5   4        0.24        1.05      0.47 o 
   3   5   4       11.63       12.16      0.99 o 
   4   5   4       75.14       90.70      2.61 o 
   5   5   4      707.50      725.88      7.17 o 
   6   5   4        0.13        0.07      0.86 o 
   7   5   4       25.39       25.75      1.93 o 
   8   5   4        0.02        0.31      0.89 o 
  -6   6   4        0.39        0.38      1.24 o 
  -5   6   4       15.29       14.64      1.88 o 
  -4   6   4        0.10        0.98      1.04 o 
  -3   6   4       24.03       25.20      1.67 o 
  -2   6   4      202.29      203.20      4.00 o 
  -1   6   4      145.04      154.33      3.34 o 
   0   6   4        1.55        6.67      0.71 o 
   1   6   4      110.80      100.23      2.66 o 
   2   6   4        4.79        0.51      0.64 o 
   3   6   4       38.60       38.82      1.80 o 
   4   6   4       33.56       35.46      1.83 o 
   5   6   4      135.33      155.17      3.65 o 
   6   6   4       36.93       35.19      2.00 o 
   7   6   4        0.68        1.93      0.88 o 
  -5   7   4       11.61       10.91      1.59 o 
  -4   7   4        0.74        0.10      1.02 o 
  -3   7   4       10.57       10.72      1.43 o 
  -2   7   4        0.10        0.40      0.87 o 
  -1   7   4      292.99      286.41      4.98 o 
   0   7   4      279.29      311.14      9.18 o 
   1   7   4       90.01       78.72      0.82 o 
   2   7   4        1.62        2.10      0.71 o 
   3   7   4        0.62        1.93      0.76 o 
   4   7   4       13.75       17.21      1.41 o 
   5   7   4        3.92        4.02      0.95 o 
   6   7   4        0.11        0.09      0.84 o 
   7   7   4        1.34        1.41      0.90 o 
  -4   8   4        1.31        1.28      1.06 o 
  -3   8   4        5.71        5.16      1.15 o 
  -2   8   4        8.23        8.92      1.31 o 
  -1   8   4        3.75        4.01      1.00 o 
   0   8   4        2.34        2.16      0.67 o 
   1   8   4       14.84       16.04      1.41 o 
   2   8   4        0.44        0.25      0.73 o 
   3   8   4       49.45       45.53      0.90 o 
   4   8   4        0.27        1.12      0.75 o 
   5   8   4        4.78        4.72      1.09 o 
   6   8   4        0.92        0.18      1.04 o 
  -3   9   4        7.95        7.55      1.47 o 
  -2   9   4       35.14       34.33      2.26 o 
  -1   9   4        1.70        3.59      0.99 o 
   0   9   4        0.56        0.99      0.69 o 
   1   9   4        2.16        2.06      1.10 o 
   2   9   4        0.95        2.25      0.96 o 
   3   9   4       16.40       14.58      1.48 o 
   4   9   4        0.51        0.38      0.84 o 
   5   9   4        0.05        0.49      0.87 o 
  -1  10   4       13.55        9.02      1.71 o 
   0  10   4        0.07        0.79      0.69 o 
   1  10   4        1.15        0.00      1.08 o 
   2  10   4       27.14        2.59      1.03 o 
   3  10   4        2.41        3.50      1.18 o 
  -2  -8   5        0.00        0.34      1.16 o 
  -1  -8   5        0.37        1.09      1.09 o 
   0  -8   5        4.79        7.90      2.29 o 
   1  -8   5       21.49       23.73      2.03 o 
   2  -8   5        7.84        7.12      1.56 o 
   3  -8   5       26.39       29.71      2.37 o 
  -4  -7   5        0.90        0.47      1.25 o 
  -3  -7   5       45.39       40.72      2.62 o 
  -2  -7   5       22.97       26.27      1.97 o 
  -1  -7   5        3.90        6.31      1.25 o 
   0  -7   5       14.92       14.89      1.14 o 
   1  -7   5        0.65        1.27      1.09 o 
   2  -7   5       15.22       19.46      1.88 o 
   3  -7   5        4.63        4.13      1.11 o 
   4  -7   5        2.31        1.52      1.11 o 
   5  -7   5        0.30        1.77      1.17 o 
  -5  -6   5        2.03        4.67      1.20 o 
  -4  -6   5        1.98        4.61      1.29 o 
  -3  -6   5       21.19       21.68      1.83 o 
  -2  -6   5       11.70       12.97      1.43 o 
  -1  -6   5        4.23        2.60      1.06 o 
   0  -6   5        1.11        3.27      1.46 o 
   1  -6   5       29.25       30.25      1.96 o 
   2  -6   5        2.31        2.91      1.03 o 
   3  -6   5       34.39       29.83      1.89 o 
   4  -6   5        0.09        0.21      0.94 o 
   5  -6   5        0.25        0.68      1.05 o 
   6  -6   5        0.31        0.76      1.33 o 
  -5  -5   5       11.85       12.45      1.68 o 
  -4  -5   5        0.01        0.10      0.98 o 
  -3  -5   5       20.07       14.79      1.65 o 
  -2  -5   5        1.43        1.77      0.92 o 
  -1  -5   5      391.28      370.59      5.72 o 
   0  -5   5        0.23        0.34      0.59 o 
   1  -5   5       10.04        8.52      1.08 o 
   2  -5   5       21.99       18.29      1.45 o 
   3  -5   5       29.71       28.90      1.85 o 
   4  -5   5        0.24        0.28      0.88 o 
   5  -5   5       31.57       38.06      2.41 o 
   6  -5   5        1.96        1.06      1.30 o 
   7  -5   5        2.24        4.21      1.46 o 
  -6  -4   5        2.66        2.90      1.03 o 
  -5  -4   5        0.57        3.36      0.80 o 
  -4  -4   5        1.85        2.49      0.81 o 
  -3  -4   5        0.00        1.18      0.65 o 
  -2  -4   5      216.03      219.80      4.27 o 
  -1  -4   5       26.86       30.92      1.67 o 
   0  -4   5       41.54       46.42      1.30 o 
   1  -4   5        0.04        0.06      0.72 o 
   2  -4   5      159.39      166.96      3.41 o 
   3  -4   5        0.53        0.98      0.67 o 
   4  -4   5       39.48       41.53      2.20 o 
   5  -4   5       42.11       49.02      2.51 o 
   6  -4   5        3.94        4.16      1.07 o 
   7  -4   5       13.21       18.13      1.89 o 
  -6  -3   5       38.73       34.82      2.32 o 
  -5  -3   5        7.22        9.37      1.51 o 
  -4  -3   5        0.40        0.57      0.89 o 
  -3  -3   5        0.07        0.57      0.72 o 
  -2  -3   5       11.92       13.60      1.22 o 
  -1  -3   5      452.72      457.33      5.23 o 
   0  -3   5       12.02       10.85      8.03 o 
   1  -3   5       13.88        0.30      0.41 o 
   2  -3   5       71.49       78.70      2.20 o 
   3  -3   5       16.46       19.57      1.22 o 
   4  -3   5      403.23      440.77      5.72 o 
   5  -3   5      213.26      219.13      4.64 o 
   6  -3   5       14.99       14.45      1.67 o 
   7  -3   5        0.69        3.90      1.01 o 
   8  -3   5        5.62        7.05      1.62 o 
  -7  -2   5        1.03        3.43      1.19 o 
  -6  -2   5        5.45        3.94      1.28 o 
  -5  -2   5        1.27        1.37      0.86 o 
  -4  -2   5        0.88        0.37      0.78 o 
  -3  -2   5        5.31        5.64      0.97 o 
  -2  -2   5      128.51      129.07      2.88 o 
  -1  -2   5      625.62      663.09      5.88 o 
   0  -2   5        0.40        0.44      0.29 o 
   1  -2   5       43.20       47.08      1.54 o 
   2  -2   5        2.26        4.22      0.60 o 
   3  -2   5      167.38      166.21      3.06 o 
   4  -2   5        6.65        6.73      0.95 o 
   5  -2   5      380.15      390.21      5.78 o 
   6  -2   5        0.30        2.75      0.95 o 
   7  -2   5        3.99        5.54      1.38 o 
   8  -2   5        1.62        4.15      1.25 o 
  -7  -1   5       32.76       25.55      2.50 o 
  -6  -1   5        0.29        0.87      0.98 o 
  -5  -1   5       11.51       12.16      1.43 o 
  -4  -1   5        3.01        3.86      0.85 o 
  -3  -1   5        2.56        1.92      0.70 o 
  -2  -1   5        3.27        3.42      0.66 o 
  -1  -1   5      321.91      354.02      4.14 o 
   0  -1   5     1222.26     1174.00     32.76 o 
   1  -1   5      678.62      640.54      0.38 o 
   2  -1   5       12.90       13.57      0.88 o 
   3  -1   5      196.78      202.64      3.16 o 
   4  -1   5       19.91       21.64      1.23 o 
   5  -1   5       20.28       19.92      1.49 o 
   6  -1   5       23.13       26.56      1.78 o 
   7  -1   5        0.02        1.20      1.20 o 
   8  -1   5       11.03       16.68      1.76 o 
  -7   0   5       19.03       13.79      2.15 o 
  -6   0   5       23.71       21.41      1.92 o 
  -5   0   5        1.90        3.37      1.00 o 
  -4   0   5       76.35       79.16      2.68 o 
  -3   0   5        1.42        1.21      0.50 o 
  -2   0   5       15.36       12.28      0.89 o 
  -1   0   5       64.67       70.45      1.80 o 
   0   0   5      111.59      101.82      5.03 o 
   1   0   5        7.65        0.14      0.30 o 
   2   0   5      219.28      215.14      2.95 o 
   3   0   5      154.05      140.25      2.53 o 
   4   0   5       69.96       96.88      2.29 o 
   5   0   5        0.10        0.74      0.56 o 
   6   0   5        2.19        2.07      0.74 o 
   7   0   5       26.40       25.07      1.83 o 
   8   0   5       10.70       12.90      1.73 o 
  -7   1   5       10.22        9.92      1.72 o 
  -6   1   5       18.64       16.54      1.89 o 
  -5   1   5        9.39        8.26      1.45 o 
  -4   1   5       70.57       80.76      2.76 o 
  -3   1   5      101.99       79.00      2.34 o 
  -2   1   5       29.85       30.96      1.41 o 
  -1   1   5      183.22      155.81      2.63 o 
   0   1   5      145.22      133.25      3.20 o 
   1   1   5       19.25       18.39      0.86 o 
   2   1   5       68.89       49.24      0.36 o 
   3   1   5        0.18        0.07      0.37 o 
   4   1   5       15.01       13.48      0.94 o 
   5   1   5       29.31       26.65      1.36 o 
   6   1   5       21.38       13.78      1.28 o 
   7   1   5        1.50        2.79      1.06 o 
   8   1   5        8.97        8.23      1.35 o 
  -7   2   5        4.36        5.05      1.59 o 
  -6   2   5       47.15       39.57      2.66 o 
  -5   2   5        9.81        9.75      1.36 o 
  -4   2   5       57.98       53.26      2.41 o 
  -3   2   5      111.64      102.93      2.84 o 
  -2   2   5      184.13      206.23      3.39 o 
  -1   2   5       59.86       46.64      1.51 o 
   0   2   5      100.81       84.85      2.66 o 
   1   2   5       31.30       29.68      1.09 o 
   2   2   5      520.13      495.08      4.43 o 
   3   2   5        4.08       11.52      0.82 o 
   4   2   5      170.98      184.03      3.10 o 
   5   2   5       28.48       26.49      1.36 o 
   6   2   5        3.11        2.06      0.85 o 
   7   2   5      111.35      107.39      3.43 o 
   8   2   5        0.15        0.21      0.90 o 
  -7   3   5        6.07        6.01      1.47 o 
  -6   3   5        1.71        1.22      1.07 o 
  -5   3   5        0.25        0.28      0.83 o 
  -4   3   5        1.54        0.98      0.74 o 
  -3   3   5        0.78        3.53      0.73 o 
  -2   3   5      194.04      224.84      3.73 o 
  -1   3   5       84.76       86.59      2.20 o 
   0   3   5       86.30       85.56      2.68 o 
   1   3   5       13.12       15.92      0.88 o 
   2   3   5       15.17        0.12      0.34 o 
   3   3   5        0.17        0.90      0.39 o 
   4   3   5       37.60       43.32      1.56 o 
   5   3   5        1.57        3.29      0.70 o 
   6   3   5        1.69        1.98      0.82 o 
   7   3   5        0.70        1.73      0.77 o 
   8   3   5       12.18        6.83      1.42 o 
  -6   4   5        5.26        4.57      1.36 o 
  -5   4   5        0.21        0.19      0.87 o 
  -4   4   5        3.28        2.16      0.98 o 
  -3   4   5      134.66      139.53      3.41 o 
  -2   4   5      488.10      474.05      5.52 o 
  -1   4   5      201.93      213.46      3.60 o 
   0   4   5      325.31      327.60     10.50 o 
   1   4   5      481.32      536.67      5.12 o 
   2   4   5        2.86        0.24      0.47 o 
   3   4   5       13.77       11.63      0.87 o 
   4   4   5        1.50        3.74      0.71 o 
   5   4   5        4.02        4.48      0.84 o 
   6   4   5        0.49        0.78      0.69 o 
   7   4   5        4.63        6.01      1.22 o 
   8   4   5        0.71        1.41      1.05 o 
  -6   5   5        5.00        5.53      1.31 o 
  -5   5   5        3.47        2.90      1.25 o 
  -4   5   5        0.97        1.18      1.18 o 
  -3   5   5       44.28       47.29      2.29 o 
  -2   5   5       80.50       81.15      2.57 o 
  -1   5   5      152.13      162.96      3.33 o 
   0   5   5        0.68        3.81      1.32 o 
   1   5   5       36.41       37.61      1.60 o 
   2   5   5       33.65       33.72      1.52 o 
   3   5   5        0.06        2.07      0.55 o 
   4   5   5       12.24       10.80      1.09 o 
   5   5   5       29.48       35.16      1.89 o 
   6   5   5        5.51        4.88      0.98 o 
   7   5   5        0.15        0.43      0.87 o 
   8   5   5        4.61        7.14      1.33 o 
  -5   6   5        0.25        0.84      1.18 o 
  -4   6   5        5.32        4.30      1.18 o 
  -3   6   5        3.95        3.22      1.11 o 
  -2   6   5        8.07        9.47      1.23 o 
  -1   6   5       29.52       40.84      1.95 o 
   0   6   5        0.72        3.34      0.87 o 
   1   6   5       12.31        0.72      0.60 o 
   2   6   5        0.08        0.39      0.54 o 
   3   6   5       10.71        8.14      0.98 o 
   4   6   5       85.31      102.46      2.90 o 
   5   6   5        0.04        0.22      0.75 o 
   6   6   5        0.30        2.16      0.75 o 
   7   6   5        5.64        3.67      0.90 o 
  -5   7   5        2.03        1.80      1.56 o 
  -4   7   5        2.39        3.98      1.18 o 
  -3   7   5        1.36        2.24      1.13 o 
  -2   7   5        1.27        1.00      0.96 o 
  -1   7   5      225.96      241.31      4.71 o 
   0   7   5        2.85        3.52      0.80 o 
   1   7   5        0.04        0.22      0.59 o 
   2   7   5        6.23        8.56      1.11 o 
   3   7   5        6.50        4.28      0.91 o 
   4   7   5       29.38       46.75      2.18 o 
   5   7   5        6.95       11.44      1.37 o 
   6   7   5        3.26        5.27      0.99 o 
   7   7   5        0.34        0.09      0.81 o 
  -4   8   5       11.33       15.77      1.76 o 
  -3   8   5        2.48        1.54      0.96 o 
  -2   8   5        2.13        1.88      0.90 o 
  -1   8   5        2.14        2.40      1.01 o 
   0   8   5        0.04        0.11      0.87 o 
   1   8   5        0.11        1.02      0.87 o 
   2   8   5       17.83        1.19      0.82 o 
   3   8   5        4.29        5.37      1.22 o 
   4   8   5        2.96        2.85      0.94 o 
   5   8   5        0.60        0.62      0.75 o 
   6   8   5        3.11        2.43      1.02 o 
  -2   9   5        0.38        0.42      1.14 o 
  -1   9   5        5.56        5.65      1.27 o 
   0   9   5        0.17        0.87      1.11 o 
   1   9   5       10.39        8.03      1.24 o 
   2   9   5        0.05        0.76      0.85 o 
   3   9   5        2.91        0.48      0.96 o 
   4   9   5        1.23        2.95      0.84 o 
   0  10   5        9.84        5.71      4.88 o 
   1  10   5        1.43        3.24      1.06 o 
   2  10   5        3.65        4.24      1.34 o 
  -1  -8   6        0.34        3.34      1.13 o 
   0  -8   6        5.69        3.22      0.92 o 
   1  -8   6       14.04       20.09      1.92 o 
   2  -8   6        9.39       13.01      1.56 o 
  -3  -7   6        0.10        0.80      1.15 o 
  -2  -7   6        0.12        0.88      1.05 o 
  -1  -7   6        5.87        9.00      1.67 o 
   0  -7   6       20.17       21.45      2.62 o 
   1  -7   6       10.58       10.95      1.48 o 
   2  -7   6        1.89        3.87      1.15 o 
   3  -7   6        1.99        2.05      1.11 o 
   4  -7   6        0.42        1.46      1.03 o 
  -4  -6   6       15.58       17.25      1.94 o 
  -3  -6   6       17.53       22.17      2.01 o 
  -2  -6   6        0.75        2.27      1.02 o 
  -1  -6   6       15.60       14.88      1.58 o 
   0  -6   6        0.60        1.17      0.82 o 
   1  -6   6       25.62       29.58      2.03 o 
   2  -6   6        0.07        0.09      0.91 o 
   3  -6   6       22.92       22.08      1.98 o 
   4  -6   6        7.65        4.81      1.35 o 
   5  -6   6        3.39        4.30      1.13 o 
  -5  -5   6        2.29        2.66      1.32 o 
  -4  -5   6        0.26        0.21      0.98 o 
  -3  -5   6       20.74       18.82      1.78 o 
  -2  -5   6       41.66       38.53      2.26 o 
  -1  -5   6       38.25       39.48      2.07 o 
   0  -5   6       10.68       11.72      1.11 o 
   1  -5   6        0.44        2.03      0.61 o 
   2  -5   6       78.40       71.82      2.65 o 
   3  -5   6       48.11       58.67      2.49 o 
   4  -5   6       67.64       74.82      3.10 o 
   5  -5   6        1.86        2.71      1.14 o 
   6  -5   6        4.02        2.92      1.34 o 
  -5  -4   6        8.20        8.90      1.56 o 
  -4  -4   6        0.36        0.38      0.99 o 
  -3  -4   6        0.70        0.18      1.10 o 
  -2  -4   6      497.62      508.52      6.67 o 
  -1  -4   6       43.50       49.96      2.17 o 
   0  -4   6      126.92      118.42      2.82 o 
   1  -4   6       28.32       19.72      1.35 o 
   2  -4   6        0.40        2.33      0.69 o 
   3  -4   6        4.80        6.50      1.11 o 
   4  -4   6       11.51       10.84      1.41 o 
   5  -4   6        0.01        0.49      1.18 o 
   6  -4   6       11.28       16.21      1.68 o 
   7  -4   6        1.99        0.52      1.23 o 
  -6  -3   6       17.45       16.04      1.87 o 
  -5  -3   6        0.05        0.00      1.00 o 
  -4  -3   6       22.73       24.50      1.75 o 
  -3  -3   6       18.36       16.37      1.58 o 
  -2  -3   6       79.92       80.31      2.72 o 
  -1  -3   6      107.13      107.49      2.92 o 
   0  -3   6       10.77        8.16      1.31 o 
   1  -3   6        1.74        3.12      0.71 o 
   2  -3   6       28.87       28.12      1.55 o 
   3  -3   6       26.57       23.42      1.41 o 
   4  -3   6       29.84       28.83      1.73 o 
   5  -3   6        2.00        2.71      1.26 o 
   6  -3   6       58.81       64.49      3.04 o 
   7  -3   6        3.00        4.38      1.37 o 
  -6  -2   6        2.05        2.72      1.24 o 
  -5  -2   6        3.56        3.03      1.20 o 
  -4  -2   6       25.57       25.73      1.81 o 
  -3  -2   6       33.86       30.67      1.80 o 
  -2  -2   6        0.02        0.33      0.66 o 
  -1  -2   6       55.62       60.40      2.03 o 
   0  -2   6        8.99       13.73      0.75 o 
   1  -2   6      140.50      151.92      2.92 o 
   2  -2   6        2.61        1.60      0.63 o 
   3  -2   6       49.99       63.45      2.13 o 
   4  -2   6       41.97       39.75      1.88 o 
   5  -2   6      190.62      203.84      4.41 o 
   6  -2   6       24.84       25.37      1.96 o 
   7  -2   6        7.45        9.26      1.43 o 
   8  -2   6        1.91        2.69      1.38 o 
  -6  -1   6        6.51        5.97      1.32 o 
  -5  -1   6        6.57        8.07      1.16 o 
  -4  -1   6        1.09        2.31      0.85 o 
  -3  -1   6        4.45        3.68      0.84 o 
  -2  -1   6        8.95        7.91      0.87 o 
  -1  -1   6        4.92        7.52      0.82 o 
   0  -1   6      223.73      159.30    113.33 o 
   1  -1   6        6.16        7.16      0.74 o 
   2  -1   6      146.87      159.93      2.85 o 
   3  -1   6        1.78        1.57      0.68 o 
   4  -1   6      347.40      349.21      4.80 o 
   5  -1   6       16.12       19.21      1.51 o 
   6  -1   6       82.31       83.33      3.09 o 
   7  -1   6        6.08        7.19      1.19 o 
   8  -1   6        6.44        7.25      1.49 o 
  -6   0   6        3.70        3.91      1.40 o 
  -5   0   6       55.73       51.87      2.53 o 
  -4   0   6       81.96       81.08      2.83 o 
  -3   0   6       10.02       11.16      1.13 o 
  -2   0   6        0.72        0.85      0.65 o 
  -1   0   6        0.75        1.82      0.64 o 
   0   0   6      774.94      803.79     41.46 o 
   1   0   6       73.21       78.56      1.91 o 
   2   0   6      111.42       99.57      2.24 o 
   3   0   6       45.44       47.53      1.60 o 
   4   0   6       59.97       67.31      2.06 o 
   5   0   6        2.13        1.21      0.69 o 
   6   0   6       11.73        9.53      1.12 o 
   7   0   6        3.02        3.37      1.00 o 
   8   0   6        0.17        1.03      1.03 o 
  -6   1   6       18.16       18.81      1.90 o 
  -5   1   6        6.96        6.04      1.31 o 
  -4   1   6       77.25       65.07      2.53 o 
  -3   1   6        9.30        9.14      0.96 o 
  -2   1   6       89.40       90.51      2.44 o 
  -1   1   6       13.19       16.09      1.02 o 
   0   1   6      400.57      437.32     17.27 o 
   1   1   6       19.77        0.41      0.35 o 
   2   1   6        9.22       10.18      0.80 o 
   3   1   6       31.99       23.73      1.18 o 
   4   1   6       32.90       31.27      1.40 o 
   5   1   6        6.89        3.95      0.76 o 
   6   1   6       19.79       19.43      1.54 o 
   7   1   6       22.68       17.84      1.78 o 
   8   1   6        0.78        0.88      0.97 o 
  -6   2   6       29.18       25.67      2.42 o 
  -5   2   6        5.33        3.66      1.35 o 
  -4   2   6        1.68        1.64      0.95 o 
  -3   2   6       35.69       39.55      1.80 o 
  -2   2   6       82.82      113.46      2.70 o 
  -1   2   6       16.60       20.00      1.10 o 
   0   2   6       19.96       28.28      1.56 o 
   1   2   6       57.57       56.22      1.68 o 
   2   2   6       26.75        0.13      0.38 o 
   3   2   6       19.31       15.95      0.96 o 
   4   2   6       19.84       22.85      1.21 o 
   5   2   6        0.19        1.37      0.56 o 
   6   2   6       10.75       11.88      1.23 o 
   7   2   6        9.22        5.84      1.27 o 
   8   2   6        1.12        1.05      1.05 o 
  -6   3   6        7.08        7.91      1.48 o 
  -5   3   6        8.52        8.82      1.39 o 
  -4   3   6        4.39        3.84      1.03 o 
  -3   3   6       39.22       27.73      1.70 o 
  -2   3   6        1.73        5.34      0.87 o 
  -1   3   6       21.85       30.93      1.45 o 
   0   3   6       66.15       75.10      3.13 o 
   1   3   6       55.42       49.91      1.66 o 
   2   3   6       45.49       32.89      0.68 o 
   3   3   6      198.09      231.17      3.46 o 
   4   3   6       14.51       13.37      0.99 o 
   5   3   6       16.08       16.68      1.10 o 
   6   3   6        0.04        0.53      0.63 o 
   7   3   6        0.50        0.77      0.89 o 
   8   3   6        2.87        0.71      0.94 o 
  -6   4   6        0.93        1.13      1.05 o 
  -5   4   6        8.31        9.30      1.24 o 
  -4   4   6       11.26       15.53      1.52 o 
  -3   4   6       89.53       89.24      2.93 o 
  -2   4   6      169.11      182.40      3.81 o 
  -1   4   6      192.89      217.00      3.90 o 
   0   4   6        4.71        2.19      0.48 o 
   1   4   6      102.50      141.74      2.84 o 
   2   4   6       36.55       25.08      0.40 o 
   3   4   6       66.70       82.95      2.17 o 
   4   4   6      146.65      151.98      3.11 o 
   5   4   6      167.76      170.38      3.51 o 
   6   4   6        0.01        0.21      0.68 o 
   7   4   6        6.92        5.87      1.14 o 
   8   4   6        3.12        6.84      1.30 o 
  -5   5   6        6.15        2.77      1.31 o 
  -4   5   6        0.39        0.30      1.10 o 
  -3   5   6      104.91      118.16      3.39 o 
  -2   5   6      511.11      512.55      6.29 o 
  -1   5   6        1.09        1.59      0.84 o 
   0   5   6       51.65       65.31      4.26 o 
   1   5   6       30.34       41.75      1.70 o 
   2   5   6       20.68        0.06      0.56 o 
   3   5   6        6.71       10.98      0.98 o 
   4   5   6        8.36       15.40      1.13 o 
   5   5   6        1.08        1.25      0.85 o 
   6   5   6       11.59        9.75      0.97 o 
   7   5   6        0.13        0.40      0.67 o 
  -5   6   6       24.93       25.20      2.24 o 
  -4   6   6        0.02        1.70      1.07 o 
  -3   6   6        0.45        0.79      0.89 o 
  -2   6   6      112.64      128.69      3.41 o 
  -1   6   6      292.50      324.12      5.32 o 
   0   6   6        0.64        0.03      0.59 o 
   1   6   6        0.17        0.61      0.73 o 
   2   6   6        1.70        0.20      0.59 o 
   3   6   6        2.17        4.60      0.95 o 
   4   6   6       61.24       74.07      2.53 o 
   5   6   6        5.29        6.57      1.10 o 
   6   6   6       29.86       27.77      1.78 o 
   7   6   6        1.54        3.05      0.84 o 
  -4   7   6       19.96       21.61      1.82 o 
  -3   7   6       14.44       11.25      1.51 o 
  -2   7   6        0.00        1.49      0.83 o 
  -1   7   6       21.64       27.81      1.92 o 
   0   7   6        6.91       11.34      0.89 o 
   1   7   6       29.29       34.61      1.86 o 
   2   7   6       11.16        0.53      0.87 o 
   3   7   6      151.37      125.38      0.79 o 
   4   7   6       16.48       18.99      1.62 o 
   5   7   6       85.28       86.68      3.01 o 
   6   7   6       16.37       14.01      1.50 o 
  -3   8   6        0.46        0.21      1.04 o 
  -2   8   6        7.74        5.80      1.26 o 
  -1   8   6       13.05       15.20      1.51 o 
   0   8   6       28.93       31.20      1.49 o 
   1   8   6       17.63       14.83      1.51 o 
   2   8   6       16.06       17.26      1.49 o 
   3   8   6       10.16        8.78      1.31 o 
   4   8   6       35.27       40.19      2.30 o 
   5   8   6        9.43       13.90      1.39 o 
  -2   9   6        1.38        1.58      1.17 o 
  -1   9   6       25.53       25.24      1.96 o 
   0   9   6       11.74       17.12      1.45 o 
   1   9   6        0.12        2.15      0.82 o 
   2   9   6        2.81        0.68      0.79 o 
   3   9   6        1.26        2.95      0.94 o 
   4   9   6        0.08        0.47      0.83 o 
  -2  -7   7        1.11        0.68      1.05 o 
  -1  -7   7        1.28        1.09      1.03 o 
   0  -7   7       28.03       29.68      1.58 o 
   1  -7   7        8.13        7.08      1.36 o 
   2  -7   7        0.89        3.40      1.11 o 
   3  -7   7        0.10        1.18      1.21 o 
  -3  -6   7        1.02        0.78      1.28 o 
  -2  -6   7        0.01        0.63      0.97 o 
  -1  -6   7       25.34       29.25      2.07 o 
   0  -6   7        5.21        4.89      0.73 o 
   1  -6   7        1.43        1.44      0.94 o 
   2  -6   7       22.49       25.90      1.94 o 
   3  -6   7        1.69        3.12      1.19 o 
   4  -6   7        3.56        1.73      1.18 o 
   5  -6   7       20.98       23.23      2.32 o 
  -4  -5   7        3.33        6.25      1.23 o 
  -3  -5   7        7.53        9.61      1.53 o 
  -2  -5   7        0.61        0.39      0.96 o 
  -1  -5   7        0.00        0.55      0.82 o 
   0  -5   7        1.28        0.22      0.65 o 
   1  -5   7        3.84        1.95      1.03 o 
   2  -5   7       28.05       19.43      1.74 o 
   3  -5   7       31.00       35.15      2.08 o 
   4  -5   7       26.46       35.01      2.41 o 
   5  -5   7       40.17       45.35      2.60 o 
   6  -5   7        0.19        1.02      1.15 o 
  -5  -4   7        0.00        0.46      1.02 o 
  -4  -4   7        2.19        3.45      1.10 o 
  -3  -4   7       29.48       29.30      2.05 o 
  -2  -4   7        0.36        1.22      1.11 o 
  -1  -4   7       11.71       13.76      1.38 o 
   0  -4   7        5.21        8.82      0.83 o 
   1  -4   7       26.33       21.20      1.59 o 
   2  -4   7       31.54       31.53      1.79 o 
   3  -4   7       80.36       86.65      2.98 o 
   4  -4   7       48.97       53.67      2.56 o 
   5  -4   7      123.61      136.91      4.30 o 
   6  -4   7        6.51        7.37      1.64 o 
  -5  -3   7        0.51        0.87      1.05 o 
  -4  -3   7        5.14        7.43      1.29 o 
  -3  -3   7      231.60      230.08      4.94 o 
  -2  -3   7      214.65      217.87      4.66 o 
  -1  -3   7       22.74       26.29      1.60 o 
   0  -3   7       39.55       37.63      1.28 o 
   1  -3   7      111.66       89.61      0.69 o 
   2  -3   7        5.73        5.77      0.91 o 
   3  -3   7       57.38       56.00      2.17 o 
   4  -3   7       31.91       34.56      1.94 o 
   5  -3   7       12.06       14.77      1.44 o 
   6  -3   7        0.10        0.22      0.97 o 
   7  -3   7        9.00       11.03      1.78 o 
  -6  -2   7        5.23        3.65      1.56 o 
  -5  -2   7        8.51        7.30      1.42 o 
  -4  -2   7        3.40        3.59      1.15 o 
  -3  -2   7        4.53        5.13      1.09 o 
  -2  -2   7      193.33      202.99      4.14 o 
  -1  -2   7      119.35      123.39      3.10 o 
   0  -2   7       22.05       15.98     10.98 o 
   1  -2   7        1.06        0.93      0.55 o 
   2  -2   7        3.54        3.77      0.73 o 
   3  -2   7        0.00        0.63      0.64 o 
   4  -2   7       73.24       70.53      2.52 o 
   5  -2   7       30.62       26.48      1.79 o 
   6  -2   7       19.64       20.67      1.87 o 
   7  -2   7        1.07        0.46      1.38 o 
  -6  -1   7        0.00        0.58      1.11 o 
  -5  -1   7        0.04        0.09      1.06 o 
  -4  -1   7        0.01        1.00      1.00 o 
  -3  -1   7       13.47       17.01      1.42 o 
  -2  -1   7        3.89        5.45      0.86 o 
  -1  -1   7        0.95        1.45      0.65 o 
   0  -1   7       36.03       30.72      1.78 o 
   1  -1   7      184.20      173.44      3.19 o 
   2  -1   7      116.62      152.67      3.07 o 
   3  -1   7      282.04      282.96      4.28 o 
   4  -1   7      113.58      106.53      2.81 o 
   5  -1   7       58.89       57.34      2.30 o 
   6  -1   7       22.90       20.58      1.79 o 
   7  -1   7        0.05        0.31      0.95 o 
   8  -1   7        3.21        6.61      1.38 o 
  -6   0   7        0.11        0.12      1.09 o 
  -5   0   7       10.75       11.39      1.53 o 
  -4   0   7       20.99       17.16      1.58 o 
  -3   0   7        6.11        4.14      1.04 o 
  -2   0   7        0.82        1.30      0.61 o 
  -1   0   7       53.22       67.11      2.18 o 
   0   0   7      169.99      183.73      3.14 o 
   1   0   7       42.11       43.44      0.50 o 
   2   0   7      106.29      105.11      2.47 o 
   3   0   7      120.25      135.15      2.89 o 
   4   0   7       25.17       23.38      1.34 o 
   5   0   7       36.27       37.12      1.77 o 
   6   0   7        1.97        2.21      0.95 o 
   7   0   7       21.41       23.03      1.83 o 
   8   0   7        0.86        1.74      1.21 o 
  -6   1   7        6.58        6.77      1.52 o 
  -5   1   7       18.63       15.59      1.72 o 
  -4   1   7        3.34        5.63      0.95 o 
  -3   1   7       30.44       29.93      1.71 o 
  -2   1   7      116.11      122.35      3.01 o 
  -1   1   7      179.31      185.23      3.42 o 
   0   1   7      120.66      115.26      6.84 o 
   1   1   7      156.49      149.54      2.81 o 
   2   1   7       99.92       99.91      2.34 o 
   3   1   7        7.84        7.60      0.77 o 
   4   1   7       16.95       18.60      1.19 o 
   5   1   7        5.54        6.27      0.82 o 
   6   1   7        3.70        3.41      0.83 o 
   7   1   7       29.67       35.06      2.25 o 
   8   1   7        0.05        0.22      0.90 o 
  -6   2   7        4.65        7.35      1.47 o 
  -5   2   7        0.14        0.10      1.03 o 
  -4   2   7        0.15        0.34      0.77 o 
  -3   2   7        2.26        1.13      0.91 o 
  -2   2   7       14.55       13.58      1.23 o 
  -1   2   7       16.97       17.40      1.23 o 
   0   2   7       29.50       43.95      1.16 o 
   1   2   7      101.36      120.14      2.55 o 
   2   2   7       25.60        0.24      0.46 o 
   3   2   7        1.09        4.39      0.66 o 
   4   2   7        1.10        3.78      0.67 o 
   5   2   7        2.73        2.98      0.79 o 
   6   2   7        0.18        0.69      0.73 o 
   7   2   7        0.29        0.69      0.84 o 
   8   2   7        3.24        3.92      0.96 o 
  -6   3   7        8.84        7.98      1.54 o 
  -5   3   7        0.18        1.13      1.20 o 
  -4   3   7       24.38       21.99      1.81 o 
  -3   3   7        5.94       10.29      1.35 o 
  -2   3   7       32.08       28.31      1.58 o 
  -1   3   7        4.85        5.37      0.77 o 
   0   3   7        4.52        5.23      0.53 o 
   1   3   7       85.90      102.36      2.39 o 
   2   3   7       15.93        0.56      0.56 o 
   3   3   7       40.10       35.91      1.59 o 
   4   3   7        6.28        3.70      0.71 o 
   5   3   7       19.86       21.68      1.34 o 
   6   3   7       24.05       24.58      1.51 o 
   7   3   7        0.03        0.55      0.72 o 
   8   3   7        9.41        7.47      1.36 o 
  -5   4   7        2.25        2.97      0.93 o 
  -4   4   7       10.25       13.70      1.38 o 
  -3   4   7        1.12        0.18      1.04 o 
  -2   4   7       12.76       11.06      1.28 o 
  -1   4   7        3.90        6.56      0.94 o 
   0   4   7       40.48       46.42      1.28 o 
   1   4   7        2.73        3.95      0.77 o 
   2   4   7      188.77      196.21      3.46 o 
   3   4   7        2.93        1.22      0.67 o 
   4   4   7       67.48       81.38      2.36 o 
   5   4   7      101.92      111.03      2.96 o 
   6   4   7        6.92        7.50      1.09 o 
   7   4   7       10.55       10.74      1.23 o 
   8   4   7        1.52        2.35      0.89 o 
  -5   5   7        0.04        0.91      1.21 o 
  -4   5   7        8.45        8.14      1.70 o 
  -3   5   7        4.20        7.13      1.22 o 
  -2   5   7       20.61       19.77      1.65 o 
  -1   5   7       92.94      106.18      3.06 o 
   0   5   7        8.59       10.35      0.79 o 
   1   5   7        5.25        6.85      0.93 o 
   2   5   7       32.21       28.32      1.58 o 
   3   5   7       23.53        0.12      0.69 o 
   4   5   7       13.86       15.11      1.22 o 
   5   5   7       48.87       51.61      2.10 o 
   6   5   7       13.09       10.61      1.26 o 
   7   5   7        0.07        0.24      0.78 o 
  -4   6   7        1.73        3.17      1.09 o 
  -3   6   7       46.95       43.57      2.36 o 
  -2   6   7       16.93       20.74      1.85 o 
  -1   6   7       18.76       25.01      1.66 o 
   0   6   7        6.97        7.29      0.78 o 
   1   6   7       26.99       33.69      1.80 o 
   2   6   7        4.21        6.80      0.97 o 
   3   6   7        4.88        0.07      0.59 o 
   4   6   7        0.12        0.35      0.68 o 
   5   6   7        0.66        3.23      0.86 o 
   6   6   7        0.01        0.00      0.75 o 
   7   6   7        4.86        8.39      1.20 o 
  -4   7   7        2.96        2.83      1.33 o 
  -3   7   7        0.75        1.18      1.18 o 
  -2   7   7       26.17       23.81      1.95 o 
  -1   7   7        4.28        2.52      1.32 o 
   0   7   7       28.84       26.62      1.28 o 
   1   7   7        0.42        1.63      0.90 o 
   2   7   7        7.99        8.77      1.07 o 
   3   7   7        0.13        0.47      0.96 o 
   4   7   7        9.21        8.15      1.12 o 
   5   7   7       25.11       26.42      1.83 o 
   6   7   7        4.77        7.84      1.11 o 
  -3   8   7        0.07        0.21      1.03 o 
  -2   8   7        0.21        0.31      1.06 o 
  -1   8   7        2.48        2.72      1.23 o 
   0   8   7        9.66       10.69      1.02 o 
   1   8   7        1.59        1.92      0.90 o 
   2   8   7       23.51        0.18      0.85 o 
   3   8   7        7.69        6.25      1.17 o 
   4   8   7       17.17       23.42      1.83 o 
   5   8   7        5.93        6.42      1.25 o 
  -1   9   7        0.11        0.94      0.90 o 
   0   9   7       22.62       23.70      1.48 o 
   1   9   7       11.49       17.37      1.65 o 
   2   9   7        0.80        0.38      0.95 o 
   3   9   7        2.82        4.46      1.04 o 
   4   9   7        0.19        0.47      0.91 o 
  -2  -6   8        2.91        2.53      0.96 o 
  -1  -6   8        1.41        1.69      1.16 o 
   0  -6   8        2.33        3.58      0.79 o 
   1  -6   8       10.50        9.36      1.31 o 
   2  -6   8        0.09        1.13      0.91 o 
   3  -6   8       23.50       24.60      2.18 o 
   4  -6   8        0.94        0.48      1.29 o 
  -3  -5   8       20.96       20.95      1.92 o 
  -2  -5   8       24.74       23.97      2.05 o 
  -1  -5   8        6.07        3.39      1.20 o 
   0  -5   8        0.17        1.23      0.59 o 
   1  -5   8       11.74       10.26      1.44 o 
   2  -5   8        0.02        1.12      0.82 o 
   3  -5   8       11.74       12.86      1.58 o 
   4  -5   8        0.97        3.75      1.22 o 
   5  -5   8        2.73        1.91      1.45 o 
  -4  -4   8        1.39        1.33      1.27 o 
  -3  -4   8       25.34       25.67      2.06 o 
  -2  -4   8        0.60        0.94      0.98 o 
  -1  -4   8        3.36        6.52      0.98 o 
   0  -4   8        3.30        3.94      0.76 o 
   1  -4   8        8.31        0.57      0.92 o 
   2  -4   8        8.14        4.63      1.06 o 
   3  -4   8        1.92        0.70      0.80 o 
   4  -4   8       10.21       11.64      1.44 o 
   5  -4   8       24.16       31.17      2.31 o 
   6  -4   8        0.00        1.09      1.01 o 
  -4  -3   8        1.97        0.21      1.19 o 
  -3  -3   8       14.75       12.05      1.50 o 
  -2  -3   8       14.47       15.27      1.70 o 
  -1  -3   8       93.87       84.16      2.86 o 
   0  -3   8        0.00        0.58      0.58 o 
   1  -3   8       12.30       13.81      1.26 o 
   2  -3   8        7.45       10.84      1.15 o 
   3  -3   8        0.56        1.78      0.96 o 
   4  -3   8       18.49       21.11      1.66 o 
   5  -3   8        2.43        3.64      0.93 o 
   6  -3   8        1.67        0.67      1.28 o 
  -5  -2   8        4.02        4.29      1.23 o 
  -4  -2   8       13.22       12.67      1.47 o 
  -3  -2   8       32.09       35.48      2.17 o 
  -2  -2   8       75.69       80.12      2.94 o 
  -1  -2   8       35.37       35.35      1.94 o 
   0  -2   8        7.07        6.07      4.45 o 
   1  -2   8       60.98       70.00      2.28 o 
   2  -2   8        6.83        2.47      1.00 o 
   3  -2   8        3.20        2.65      0.86 o 
   4  -2   8        0.07        0.90      0.69 o 
   5  -2   8        1.82        4.77      1.12 o 
   6  -2   8        7.57        6.26      1.22 o 
   7  -2   8       13.09       16.51      2.00 o 
  -5  -1   8       24.46       23.50      2.04 o 
  -4  -1   8        2.64        2.88      0.99 o 
  -3  -1   8        0.84        0.17      0.96 o 
  -2  -1   8       39.70       49.29      2.18 o 
  -1  -1   8       78.98       85.48      2.68 o 
   0  -1   8       11.41       13.96      0.84 o 
   1  -1   8       20.37        0.65      0.65 o 
   2  -1   8        1.51        4.52      0.71 o 
   3  -1   8       26.74       25.04      1.53 o 
   4  -1   8       81.74       89.57      2.76 o 
   5  -1   8       10.78        8.66      1.18 o 
   6  -1   8        7.10        9.76      1.25 o 
   7  -1   8        0.05        0.54      1.01 o 
  -5   0   8        0.06        0.11      0.99 o 
  -4   0   8        2.21        3.61      0.94 o 
  -3   0   8        1.16        1.08      0.82 o 
  -2   0   8        0.83        0.66      0.72 o 
  -1   0   8       25.00       21.26      1.51 o 
   0   0   8       18.09       24.09      1.01 o 
   1   0   8        7.61        7.18      0.80 o 
   2   0   8       84.33       60.09      0.48 o 
   3   0   8       53.69       62.92      2.15 o 
   4   0   8       40.23       41.16      1.94 o 
   5   0   8      163.60      186.94      3.96 o 
   6   0   8        0.53        1.61      0.79 o 
   7   0   8        3.17        3.38      1.08 o 
  -5   1   8        2.15        2.93      1.25 o 
  -4   1   8        1.67        1.09      1.03 o 
  -3   1   8        8.28       12.30      1.33 o 
  -2   1   8        7.31        7.21      1.11 o 
  -1   1   8       15.37       22.08      1.37 o 
   0   1   8       71.55       74.25      5.01 o 
   1   1   8       44.33       42.10      1.66 o 
   2   1   8        3.94        0.40      0.49 o 
   3   1   8        2.06        2.78      0.71 o 
   4   1   8       78.93       92.03      2.57 o 
   5   1   8        3.41        3.18      0.84 o 
   6   1   8        1.97        2.41      0.93 o 
   7   1   8        4.27        5.61      1.16 o 
   8   1   8        3.17        4.31      1.32 o 
  -5   2   8       20.77       20.08      1.97 o 
  -4   2   8        0.04        0.37      0.73 o 
  -3   2   8        0.28        0.51      0.83 o 
  -2   2   8        5.23        5.22      0.98 o 
  -1   2   8       37.28       54.49      2.10 o 
   0   2   8       44.69       41.36      2.17 o 
   1   2   8       20.85       19.56      1.23 o 
   2   2   8       28.99        0.39      0.62 o 
   3   2   8       41.63       49.63      1.89 o 
   4   2   8        7.76        8.84      0.96 o 
   5   2   8        1.31        0.66      0.69 o 
   6   2   8        7.20        6.71      0.86 o 
   7   2   8       19.91       17.23      1.54 o 
   8   2   8        2.52        1.21      1.13 o 
  -5   3   8        0.16        0.48      1.16 o 
  -4   3   8       21.49       17.98      1.79 o 
  -3   3   8       68.03       77.90      2.98 o 
  -2   3   8       33.37       29.77      1.74 o 
  -1   3   8       12.69       10.36      1.12 o 
   0   3   8        5.36        5.09      0.54 o 
   1   3   8       18.85       23.58      1.33 o 
   2   3   8       16.69        0.50      0.57 o 
   3   3   8       88.76       70.02      0.59 o 
   4   3   8       41.51       51.03      2.01 o 
   5   3   8       22.17       20.19      1.44 o 
   6   3   8       15.18       16.57      1.35 o 
   7   3   8        4.94        3.46      0.93 o 
  -5   4   8       13.15       11.38      1.79 o 
  -4   4   8       27.76       25.60      2.12 o 
  -3   4   8       67.95       63.05      2.84 o 
  -2   4   8       38.33       42.60      2.04 o 
  -1   4   8        6.99        7.01      1.01 o 
   0   4   8       18.17       20.42      1.62 o 
   1   4   8       32.33       33.52      1.60 o 
   2   4   8        0.08        0.41      0.47 o 
   3   4   8       27.84        0.36      0.59 o 
   4   4   8        4.38        6.52      0.99 o 
   5   4   8        4.54        2.92      0.82 o 
   6   4   8       17.02       19.75      1.48 o 
   7   4   8        5.68        2.03      0.82 o 
  -4   5   8        0.16        1.18      1.03 o 
  -3   5   8       70.40       80.82      3.14 o 
  -2   5   8        3.72        6.79      1.41 o 
  -1   5   8        0.34        0.00      0.80 o 
   0   5   8        6.75        8.55      0.82 o 
   1   5   8       20.10       24.67      1.53 o 
   2   5   8        2.57        0.39      0.69 o 
   3   5   8       11.50        0.00      0.75 o 
   4   5   8        0.02        0.00      0.63 o 
   5   5   8       11.59       12.13      1.26 o 
   6   5   8        1.80        1.49      0.80 o 
   7   5   8        4.18        6.88      1.09 o 
  -4   6   8        6.34        5.28      1.40 o 
  -3   6   8       83.69       81.79      3.20 o 
  -2   6   8        4.98        6.69      1.40 o 
  -1   6   8       62.03       67.63      2.78 o 
   0   6   8       19.33       21.55      1.15 o 
   1   6   8        3.72        5.36      1.01 o 
   2   6   8       59.72       65.86      2.45 o 
   3   6   8        2.72        0.07      0.82 o 
   4   6   8        9.64        8.75      1.16 o 
   5   6   8        2.88        3.36      0.83 o 
   6   6   8        2.82        3.98      0.83 o 
  -3   7   8        0.04        1.09      1.09 o 
  -2   7   8       87.70       85.91      3.41 o 
  -1   7   8       14.15       13.37      1.63 o 
   0   7   8       18.38       23.77      1.25 o 
   1   7   8        2.69        4.41      0.99 o 
   2   7   8        2.96        3.34      0.95 o 
   3   7   8        1.54        0.80      0.61 o 
   4   7   8        0.45        0.07      0.88 o 
   5   7   8        2.24        1.53      0.96 o 
   6   7   8        0.87        0.86      0.86 o 
  -2   8   8        6.80        5.60      1.35 o 
  -1   8   8       30.34       40.06      2.38 o 
   0   8   8        3.42        6.70      1.02 o 
   1   8   8        0.16        0.10      0.83 o 
   2   8   8        1.52        3.60      1.07 o 
   3   8   8        0.44        1.31      0.82 o 
   4   8   8       37.27       52.38      2.42 o 
   5   8   8        1.51        2.68      1.15 o 
   0   9   8        2.06        4.67      0.88 o 
   1   9   8        0.10        1.11      0.92 o 
   2   9   8        1.96        1.85      1.17 o 
   1  -6   9       12.91       20.73      1.85 o 
  -2  -5   9       19.79       20.22      1.99 o 
  -1  -5   9        1.84        3.98      1.11 o 
   0  -5   9        0.33        0.83      0.93 o 
   1  -5   9        0.37        0.59      0.95 o 
   2  -5   9        1.01        0.88      1.00 o 
   3  -5   9       14.38       15.01      1.67 o 
   4  -5   9       42.79       48.93      2.67 o 
  -3  -4   9       60.17       59.37      2.96 o 
  -2  -4   9       24.18       17.32      1.72 o 
  -1  -4   9        5.54        6.07      1.17 o 
   0  -4   9        2.10        4.18      0.74 o 
   1  -4   9        3.80        3.46      1.05 o 
   2  -4   9        0.54        1.52      0.81 o 
   3  -4   9        0.01        0.90      0.90 o 
   4  -4   9        5.74        9.39      1.39 o 
   5  -4   9        5.09        7.07      1.19 o 
  -3  -3   9       11.37        0.62      1.00 o 
  -2  -3   9        3.57        2.55      1.17 o 
  -1  -3   9        3.11        0.88      1.22 o 
   0  -3   9       14.30       14.74      1.01 o 
   1  -3   9       58.00       56.55      2.41 o 
   2  -3   9       12.17        0.65      0.92 o 
   3  -3   9        0.01        0.92      0.79 o 
   4  -3   9        0.22        1.33      0.71 o 
   5  -3   9        0.41        0.48      1.11 o 
   6  -3   9        2.56        1.29      1.08 o 
  -4  -2   9        0.11        0.42      0.85 o 
  -3  -2   9       40.51       34.85      2.18 o 
  -2  -2   9       20.55       17.79      1.75 o 
  -1  -2   9       25.50       26.05      1.79 o 
   0  -2   9        0.16        0.45      0.57 o 
   1  -2   9       61.26       51.75      0.60 o 
   2  -2   9       79.25       82.84      2.69 o 
   3  -2   9        1.70        2.31      0.80 o 
   4  -2   9        0.97        0.41      0.82 o 
   5  -2   9       19.97       21.01      1.76 o 
   6  -2   9        0.56        0.49      0.92 o 
  -4  -1   9       15.29       16.90      1.71 o 
  -3  -1   9       25.54       28.15      2.16 o 
  -2  -1   9       16.40       14.83      1.62 o 
  -1  -1   9        2.07        1.46      0.90 o 
   0  -1   9        0.20        1.02      0.97 o 
   1  -1   9       26.71       23.20      1.54 o 
   2  -1   9       62.22       68.80      2.44 o 
   3  -1   9        0.33        1.00      0.66 o 
   4  -1   9        1.08        0.00      0.76 o 
   5  -1   9        0.00        1.06      0.73 o 
   6  -1   9        8.12        4.47      1.17 o 
   7  -1   9        3.60        2.24      1.24 o 
  -4   0   9       12.11       10.80      1.53 o 
  -3   0   9       35.43       42.55      2.27 o 
  -2   0   9       15.18       16.81      1.63 o 
  -1   0   9       50.46       60.20      2.31 o 
   0   0   9       30.21       32.51      1.21 o 
   1   0   9        0.01        0.20      0.56 o 
   2   0   9       12.20        0.78      0.78 o 
   3   0   9       16.56       22.49      1.48 o 
   4   0   9       87.51       91.04      2.86 o 
   5   0   9       10.46        4.66      1.21 o 
   6   0   9        3.45        2.75      0.93 o 
   7   0   9        0.46        0.27      0.83 o 
  -4   1   9        1.06        1.29      0.94 o 
  -3   1   9        0.35        1.91      0.79 o 
  -2   1   9        0.63        0.32      0.70 o 
  -1   1   9        2.80        2.80      0.94 o 
   0   1   9       25.60       35.89      2.93 o 
   1   1   9        8.07        6.69      0.94 o 
   2   1   9        0.01        0.00      0.61 o 
   3   1   9      160.57      180.36      3.75 o 
   4   1   9       82.96       87.61      2.82 o 
   5   1   9       12.12       10.83      1.30 o 
   6   1   9        0.80        2.05      0.88 o 
   7   1   9        4.46        4.05      1.05 o 
  -4   2   9        4.68        8.11      1.32 o 
  -3   2   9        1.38        1.39      1.21 o 
  -2   2   9       11.24        9.79      1.41 o 
  -1   2   9       91.64      103.62      3.06 o 
   0   2   9       58.13       63.52      1.60 o 
   1   2   9        1.56        2.35      0.72 o 
   2   2   9        4.71        0.00      0.53 o 
   3   2   9        6.60        0.67      0.67 o 
   4   2   9       89.40      105.70      2.98 o 
   5   2   9        1.98        2.25      0.80 o 
   6   2   9        1.04        2.20      0.78 o 
   7   2   9        0.01        2.56      0.64 o 
  -4   3   9        2.67        3.04      1.14 o 
  -3   3   9       23.07       25.23      2.10 o 
  -2   3   9        8.52        7.02      1.18 o 
  -1   3   9       36.37       35.86      1.86 o 
   0   3   9        1.18        1.24      0.52 o 
   1   3   9        8.82        9.67      0.92 o 
   2   3   9       22.21       24.14      1.42 o 
   3   3   9       13.99        0.50      0.61 o 
   4   3   9       68.84       86.05      2.65 o 
   5   3   9        9.06       13.73      1.19 o 
   6   3   9        0.77        0.37      0.81 o 
   7   3   9        0.02        0.33      0.72 o 
  -4   4   9       11.51       14.97      1.74 o 
  -3   4   9        3.45        3.22      1.20 o 
  -2   4   9       39.21       46.65      2.38 o 
  -1   4   9        8.75        6.79      1.10 o 
   0   4   9       25.06       29.35      1.77 o 
   1   4   9        2.86        2.83      0.67 o 
   2   4   9        1.57        1.80      0.60 o 
   3   4   9       17.22       22.43      1.45 o 
   4   4   9       31.45       41.18      1.86 o 
   5   4   9       11.31        8.14      1.12 o 
   6   4   9        0.86        0.15      0.75 o 
   7   4   9        1.65        0.47      0.86 o 
  -3   5   9       21.81       22.92      2.10 o 
  -2   5   9       30.23       33.44      2.12 o 
  -1   5   9       14.42       16.67      1.46 o 
   0   5   9        5.03        6.32      0.79 o 
   1   5   9       26.67       27.77      1.65 o 
   2   5   9        1.11        1.72      0.81 o 
   3   5   9        3.35        0.55      0.90 o 
   4   5   9        4.35        3.64      0.82 o 
   5   5   9        0.00        0.77      0.77 o 
   6   5   9        5.21        6.01      1.02 o 
  -3   6   9        1.93        3.86      1.26 o 
  -2   6   9        0.86        2.97      0.99 o 
  -1   6   9        7.78        7.70      1.40 o 
   0   6   9       31.79       45.89      1.60 o 
   1   6   9        9.81        9.92      1.30 o 
   2   6   9        0.43        2.27      0.67 o 
   3   6   9        0.10        0.07      0.72 o 
   4   6   9        4.37        5.53      0.94 o 
   5   6   9        1.37        0.92      0.86 o 
   6   6   9        0.96        1.27      0.71 o 
  -2   7   9       11.77       11.51      1.70 o 
  -1   7   9        3.39        5.30      1.17 o 
   0   7   9        6.37        5.65      0.88 o 
   1   7   9       38.67       58.01      2.57 o 
   2   7   9       15.08       14.75      1.40 o 
   3   7   9        1.65        0.09      0.63 o 
   4   7   9        0.82        0.16      0.92 o 
   5   7   9        1.84        2.77      0.82 o 
   0   8   9        0.03        0.29      1.25 o 
   1   8   9        0.15        0.76      0.71 o 
   2   8   9        1.15        0.00      0.80 o 
   3   8   9        0.80        2.39      0.85 o 
   4   8   9        3.29        3.73      0.87 o 
   1  -5  10        0.77        0.51      1.02 o 
  -1  -4  10        5.15        5.67      1.16 o 
   0  -4  10        4.93        5.22      1.29 o 
   1  -4  10       12.91        0.76      0.89 o 
   2  -4  10        6.63        7.95      1.27 o 
   3  -4  10        2.60        3.50      1.24 o 
   4  -4  10       16.30       22.90      1.87 o 
  -2  -3  10        8.67        6.86      1.33 o 
  -1  -3  10        1.86        1.97      0.91 o 
   0  -3  10        0.19        0.50      0.63 o 
   1  -3  10       15.50        8.74      1.46 o 
   2  -3  10        0.01        0.52      0.86 o 
   3  -3  10        2.84        2.97      0.97 o 
   4  -3  10        1.23        2.44      1.03 o 
   5  -3  10        1.17        1.59      0.90 o 
  -3  -2  10        3.71        2.56      1.18 o 
  -2  -2  10        2.48        2.19      0.99 o 
  -1  -2  10        1.10        1.25      0.93 o 
   0  -2  10       12.35       15.19      1.39 o 
   1  -2  10        0.17        0.16      0.82 o 
   2  -2  10        1.60        0.97      0.84 o 
   3  -2  10        3.59        6.16      1.09 o 
   4  -2  10        0.77        0.08      0.88 o 
   5  -2  10        3.25        3.79      1.13 o 
   6  -2  10        3.39        5.33      1.05 o 
  -3  -1  10       16.18       15.80      1.88 o 
  -2  -1  10       34.44       37.22      2.27 o 
  -1  -1  10        0.88        0.67      0.91 o 
   0  -1  10       25.52       29.15      1.23 o 
   1  -1  10       34.57       40.96      2.06 o 
   2  -1  10       10.04        0.07      0.83 o 
   3  -1  10        1.17        2.18      0.70 o 
   4  -1  10        0.05        0.90      0.75 o 
   5  -1  10        1.98        1.90      0.98 o 
   6  -1  10        6.89        9.40      1.30 o 
  -3   0  10        7.22        5.37      1.40 o 
  -2   0  10       28.66       31.51      2.09 o 
  -1   0  10        0.56        1.95      0.72 o 
   0   0  10        3.56        3.24      1.71 o 
   1   0  10        1.49        0.88      0.78 o 
   2   0  10        1.71        0.94      0.89 o 
   3   0  10        4.38        0.80      0.80 o 
   4   0  10        7.67        7.49      1.16 o 
   5   0  10        0.24        3.75      0.77 o 
   6   0  10        3.29        5.63      1.13 o 
  -4   1  10        2.52        2.92      1.25 o 
  -3   1  10        7.76        9.24      1.52 o 
  -2   1  10        0.03        0.26      0.92 o 
  -1   1  10       10.47       14.38      1.35 o 
   0   1  10       24.37       23.88      1.19 o 
   1   1  10        0.35        1.00      0.66 o 
   2   1  10       31.52        0.50      0.67 o 
   3   1  10      146.82      165.55      3.81 o 
   4   1  10        6.40        8.21      1.07 o 
   5   1  10        7.81       10.42      1.18 o 
   6   1  10        0.03        0.16      0.86 o 
  -4   2  10       18.42       18.35      1.94 o 
  -3   2  10       10.04        9.53      1.46 o 
  -2   2  10        2.72        1.30      1.12 o 
  -1   2  10       10.05        8.20      1.36 o 
   0   2  10        7.58        7.21      0.75 o 
   1   2  10       11.17       13.00      1.26 o 
   2   2  10        2.06        1.12      0.70 o 
   3   2  10       95.61       72.67      0.76 o 
   4   2  10       34.58       38.63      2.05 o 
   5   2  10        8.87       11.43      1.17 o 
   6   2  10        2.31        5.79      0.96 o 
   7   2  10        3.89        3.61      1.11 o 
  -3   3  10       10.34        9.56      1.56 o 
  -2   3  10       29.58       34.73      2.03 o 
  -1   3  10        9.73       11.32      1.39 o 
   0   3  10        9.86       10.07      0.80 o 
   1   3  10       26.85       28.01      1.67 o 
   2   3  10        4.37        3.19      0.92 o 
   3   3  10        6.56        0.75      0.75 o 
   4   3  10        0.18        0.35      0.65 o 
   5   3  10        0.01        0.67      0.76 o 
   6   3  10       10.13       11.89      1.23 o 
  -3   4  10        8.28       10.42      1.49 o 
  -2   4  10        0.91        2.61      0.82 o 
  -1   4  10        5.80        6.43      1.10 o 
   0   4  10        0.84        2.98      0.91 o 
   1   4  10        1.28        1.73      0.84 o 
   2   4  10        0.41        0.42      0.69 o 
   3   4  10        0.01        0.21      0.61 o 
   4   4  10        4.72        5.86      1.01 o 
   5   4  10       16.83       22.88      1.50 o 
   6   4  10        0.98        0.15      0.68 o 
  -2   5  10        7.33        7.23      1.33 o 
  -1   5  10        3.03        3.60      1.01 o 
   0   5  10       19.90       24.62      1.88 o 
   1   5  10       10.90       17.09      1.49 o 
   2   5  10        0.28        1.98      0.75 o 
   3   5  10        0.00        0.36      0.66 o 
   4   5  10        1.14        0.07      0.70 o 
   5   5  10        9.27       13.15      1.38 o 
   6   5  10        7.63        8.28      1.15 o 
  -2   6  10        1.23        1.46      1.15 o 
  -1   6  10       12.22       13.77      1.44 o 
   0   6  10        0.13        1.14      0.78 o 
   1   6  10       20.65       24.54      1.72 o 
   2   6  10        2.69        2.91      0.93 o 
   3   6  10        0.33        0.00      0.78 o 
   4   6  10        0.25        0.84      0.84 o 
   5   6  10       16.92       24.30      1.63 o 
  -1   7  10       10.09       13.36      1.73 o 
   0   7  10        0.44        0.71      0.85 o 
   1   7  10        0.35        0.62      0.76 o 
   2   7  10        0.90        0.00      0.91 o 
   3   7  10        6.30        0.66      0.74 o 
   4   7  10        1.99        4.00      1.12 o 
   0  -3  11        7.78        9.98      0.92 o 
   1  -3  11        6.28        4.71      1.07 o 
   2  -3  11        3.65        0.66      0.85 o 
   3  -3  11        0.39        0.38      0.99 o 
  -1  -2  11        2.14        3.18      1.14 o 
   0  -2  11        1.86        1.11      0.68 o 
   1  -2  11        0.86        0.87      0.73 o 
   2  -2  11        0.35        0.44      0.98 o 
   3  -2  11        0.26        0.27      0.80 o 
   4  -2  11        0.51        1.10      0.90 o 
  -2  -1  11        0.34        1.07      1.07 o 
  -1  -1  11        7.38        6.38      1.05 o 
   0  -1  11       10.95       11.87      1.01 o 
   1  -1  11        3.82        4.40      1.00 o 
   2  -1  11        4.14        6.20      1.08 o 
   3  -1  11        0.81        1.01      0.90 o 
   4  -1  11       10.30       14.57      1.42 o 
   5  -1  11        1.72        3.08      1.09 o 
  -2   0  11        2.95        0.85      1.35 o 
  -1   0  11        4.64        5.94      1.04 o 
   0   0  11        0.14        0.17      1.54 o 
   1   0  11        0.06        0.89      0.73 o 
   2   0  11       11.42        0.24      0.72 o 
   3   0  11        1.97        0.08      0.74 o 
   4   0  11        0.08        0.50      0.76 o 
   5   0  11        2.96        1.98      0.81 o 
  -2   1  11       34.88       39.82      2.40 o 
  -1   1  11        0.99        1.29      0.90 o 
   0   1  11        0.91        2.43      0.52 o 
   1   1  11        0.77        2.82      0.90 o 
   2   1  11       16.57       23.93      1.67 o 
   3   1  11        0.00        1.64      0.84 o 
   4   1  11       16.53       18.47      1.44 o 
   5   1  11        0.29        0.90      0.73 o 
   6   1  11        2.36        5.03      0.95 o 
  -2   2  11        1.44        0.56      0.99 o 
  -1   2  11        4.29        5.63      1.20 o 
   0   2  11        0.07        0.39      0.57 o 
   1   2  11        1.58        2.88      0.77 o 
   2   2  11      114.26      163.78      3.97 o 
   3   2  11       15.00        0.74      0.74 o 
   4   2  11        4.17        3.80      0.89 o 
   5   2  11        6.87        8.44      1.13 o 
   6   2  11        2.86        2.89      1.02 o 
  -2   3  11        4.42        6.70      1.28 o 
  -1   3  11        0.09        0.09      0.88 o 
   0   3  11        0.81        0.75      0.56 o 
   1   3  11        4.56        7.73      1.13 o 
   2   3  11        6.73       14.96      1.37 o 
   3   3  11      112.51       89.34      0.72 o 
   4   3  11        0.70        0.38      0.90 o 
   5   3  11        1.57        2.50      0.90 o 
   6   3  11        0.00        1.54      0.72 o 
  -2   4  11        0.16        1.19      0.90 o 
  -1   4  11        0.55        0.34      0.92 o 
   0   4  11       13.44       16.23      1.05 o 
   1   4  11        3.11        3.43      0.90 o 
   2   4  11        5.16        4.93      1.00 o 
   3   4  11        1.44        0.83      0.91 o 
   4   4  11        4.48        4.94      0.99 o 
   5   4  11        2.72        2.48      0.94 o 
  -1   5  11        0.01        0.09      0.98 o 
   0   5  11        3.99        5.89      0.84 o 
   1   5  11        9.56       10.17      1.20 o 
   2   5  11        0.06        0.23      0.80 o 
   3   5  11        0.00        0.71      0.71 o 
   4   5  11        0.62        0.62      0.86 o 
   5   5  11        5.16        5.16      1.01 o 
   0   6  11        1.30        4.57      1.02 o 
   1   6  11        6.90        7.67      1.26 o 
   2   6  11        5.02        1.87      0.85 o 
   3   6  11        1.82        2.56      0.84 o 
   4   6  11        6.03        8.67      1.14 o 
   0  -1  12        0.51        0.11      0.67 o 
   1  -1  12       16.51       22.55      1.64 o 
   2  -1  12        0.20        0.79      0.85 o 
   3  -1  12        0.00        0.81      0.81 o 
  -1   0  12        2.06        3.11      1.02 o 
   0   0  12       18.15       17.84      1.36 o 
   1   0  12        2.34        4.96      1.07 o 
   2   0  12       17.09       22.26      1.68 o 
   3   0  12        4.83        0.17      0.82 o 
   4   0  12        0.92        1.82      0.92 o 
  -1   1  12        0.01        1.90      0.97 o 
   0   1  12        0.83        1.97      0.69 o 
   1   1  12       12.36       15.55      1.42 o 
   2   1  12        7.48        0.09      0.73 o 
   3   1  12        0.00        0.33      0.79 o 
   4   1  12        0.07        1.59      0.87 o 
  -1   2  12        1.12        1.62      0.90 o 
   0   2  12        0.19        0.19      0.54 o 
   1   2  12        0.00        1.16      0.83 o 
   2   2  12        4.03        3.44      0.96 o 
   3   2  12        2.37        0.49      0.72 o 
   4   2  12       20.69       22.67      1.70 o 
  -1   3  12        3.29        6.71      1.21 o 
   0   3  12        3.66        3.47      0.69 o 
   1   3  12        2.31        5.88      0.99 o 
   2   3  12        0.86        0.32      0.83 o 
   3   3  12       21.12       21.25      1.65 o 
   4   3  12       18.67       24.12      1.75 o 
   0   4  12       13.39       16.12      1.50 o 
   1   4  12        1.73        2.40      0.97 o 
   2   4  12        6.96       10.02      1.35 o 
   3   4  12        0.33        1.75      0.82 o 
   4   4  12        7.78        9.65      1.37 o 
   1   5  12        1.47        0.84      0.92 o 
   2   5  12        1.00        2.04      0.78 o 
   3   5  12        2.69        3.06      0.84 o 
                                                 
